# Supplementary material for: Modelling of human torso shape variation inferred by geometric morphometrics
Source: PLoS One. 2022 Mar 10;17(3):e0265255. doi: 10.1371/journal.pone.0265255 (PMC8912174; doi:10.1371/journal.pone.0265255)
Supplement: S1 Table — Information about body size measures included in the torso segment analysis; statistical difference testing between males and females for all size and shape anthropometrics; correlations between size and shape anthropometrics; as well as R2 values and variable importance in projection (VIP) statistic scores for the predictor size variables used within each PLSR model for males and females. (XLSX) [file pone.0265255.s002.xlsx]

## Sheet: Body measures list
Body Measure	Abbreviation	Included in Torso Segment Analysis
A Body Size Index	ABSI	No
Across back width	AC_BACK_WTH	Yes
Across back width (armpit level)	AC_BACK_WTH_AL	No
Across front width	ACROSS_FRONT_WTH	Yes
Ankle girth left	ANKLE_GTH_L	No
Ankle girth right	ANKLE_GTH_R	No
Ankle height	ANKLE_HT	No
Arm length left	ARM_LTH_L	No
Arm length right	ARM_LTH_R	No
Arm length to neck back left	ARM_LTH_T_NECK_B_L	No
Arm length to neck back right	ARM_LTH_T_NECK_B_R	No
Arm length to neck left	ARM_LTH_T_NECK_L	No
Arm length to neck right	ARM_LTH_T_NECK_R	No
Belly circumference	BELLY_CIRC	Yes
Bely circumference height	BELLY_CIRC_HT	No
Bely depth	BELLY_DEPTH	No
Bodu-mass-index	BMI	Yes
Breast depth	BREAST_DEPTH	No
Breast height	BREAST_HT	No
Bust chest girth	BUST_CHEST_GTH	Yes
Bust chest grith (horizontal)	BUST_CHEST_GTH_HZ	No
Bust points around neck	BUST_PT_AR_NECK	No
Bust point to neck left	BUST_PT_T_NECK_L	No
Bust point to neck right	BUST_PT_T_NECK_R	No
Bust points width	BUST_PT_WTH	No
Buttock depth	BUTTOCK_DEPTH	No
Buttock girth	BUTTOCK_GTH	Yes
Buttock height	BUTTOCK_HT	No
Calf girth left	CALF_GTH_L	No
Calf girth right	CALF_GTH_R	No
Cross shoulder	CR_SHOULDER	Yes
Cross shoulder over neck	CR_SHOULDER_O_NECK	No
Crotch height	CROTCH_HT	No
Crotch length	CROTCH_LTH	Yes
Crotch length at waistband	CROTCH_LTH_AT_WB	No
Crotch length at waistband A	CROTCH_LTH_AT_WB_A	No
Crotch length front	CROTCH_LTH_F	Yes
Crotch length rear	CROTCH_LTH_R	Yes
Deviation waistband from waist (back)	DEV_WB_FROM_WAIST_B	No
Deviation waistband from waist (front)	DEV_WB_FROM_WAIST_F	No
Deviation waistband from waist (side)	DEV_WB_FROM_WAIST_S	No
Distance across back width (armpit level) - waist	DIST_AC_B_WTH_WAIST	Yes
Distance crotch to waistband	DIST_CROTCH_WAISTBAN	No
Distance neck-knee	DIST_NECK_KNEE	No
Distnace neck-hip	DIST_NECK_T_HIP	Yes
Distance waist-knee	DIST_WAIST_KNEE	No
Distance waistband-buttock	DIST_WAISTBAND_BUTT	Yes
Distance waistband-hip	DIST_WAISTBAND_HIP	No
Distance waistband-knee	DIST_WAISTBAND_KNEE	No
Elbow girth left	ELBOW_GTH_L	No
Elbow girth right	ELBOW_GTH_R	No
Forearm girth left	FOREARM_GTH_L	No
Forearm girth right	FOREARM_GTH_R	No
Forearm length left	FOREARM_LTH_L	No
Forearm length right	FOREARM_LTH_R	No
Head circumference	HEAD_CIRC	No
Head height	HEAD_HT	No
High hip girth	HIGH_HIP_GTH	Yes
High waist girth	HIGH_WAIST_GTH	Yes
High waist height	HIGH_WAIST_HT	No
Hip depth	HIP_DEPTH	No
Hip girth	HIP_GTH	Yes
Hip height	HIP_HT	No
Hip/thigh girth	HIP_THIGH_GTH	No
Body height	HT	Removed due to body height normalization
Height shoulder blades	HT_SHOULDER_BLADES	No
Inside leg-ankle left	IN_LEG_ANKLE_L	No
Inside leg-ankle right	IN_LEG_ANKLE_R	No
Inseam left	INSEAM_L	No
Inseam right	INSEAM_R	No
Knee girth left	KNEE_GTH_L	No
Knee girth right	KNEE_GTH_R	No
Knee height	KNEE_HT	No
Maximum belly circumference	MAX_BELLY_CIRC	No
Maximum belly circumference height	MAX_BELLY_CIRC_HT	No
Maximum belly depth	MAX_BELLY_DEPTH	No
Mid neck grith	MID_NECK_GTH	No
Middle hip	MIDDLE_HIP	Yes
Minimum leg girth left	MIN_LEG_GTH_L	No
Minimum leg girth right	MIN_LEG_GTH_R	No
Neck across back width (armpit level)	NECK_AC_BACK_WTH_AL	No
Neck at base girth	NECK_AT_BASE_GTH	No
Neck depth	NECK_DEPTH	No
Neck diameter	NECK_DIAM	No
Neck front to waist	NECK_F_T_WAIST	No
Neck front to waist over bust line	NECK_F_T_WAIST_OV_BL	No
Neck height	NECK_HT	No
Neck height front	NECK_HT_FRONT	No
Neck left to waist back	NECK_L_T_WAIST_B	Yes
Neck right to waist back	NECK_R_T_WAIST_B	Yes
Neck right to waist over bust	NECK_R_WAIST_OV_BL	No
Neck to waist center back	NECK_WAIST_C_BACK	Yes
Scapula height 2	SCAPULA_HT_2	No
Shoulder angle left	SHOULDER_ANGLE_L	No
Shoulder angle right	SHOULDER_ANGLE_R	No
Shoulder width left	SHOULDER_WTH_L	No
Shoulde width right	SHOULDER_WTH_R	No
Side upper torso length left	SIDE_UP_TORSO_LTH_L	Yes
Side upper torso length right	SIDE_UP_TORSO_LTH_R	Yes
Sideseam 3D waistband left	SIDESEAM_3D_WD_L	No
Sideseam 3D waistband right	SIDESEAM_3D_WD_R	No
Sideseam ankle left	SIDESEAM_ANKLE_L	No
Sideseam ankle right	SIDESEAM_ANKLE_R	No
Sideseam left	SIDESEAM_L	No
Sideseam right	SIDESEAM_R	No
Sideseam at waist left	SIDESEAM_WAIST_L	No
Sideseam at waist right	SIDESEAM_WAIST_R	No
Thigh girth left (horizontal)	THIGH_GTH_L_HZ	No
Thigh girth right (horizontal)	THIGH_GTH_R_HZ	No
Torso width at waist	TORSO_WTH_WAIST	Yes
Total torso girth	TOT_TORSO_GTH	No
Underbust circumference (horizontal)	UNDERBUST_CIRC_HZ	Yes
Upper arm diameter left	UP_ARM_DIAM_L	No
Upper amr diameter right	UP_ARM_DIAM_R	No
Upper arm girth left	UP_ARM_GTH_L	No
Upper amr girth right	UP_ARM_GTH_R	No
Upper amr length left	UP_ARM_LTH_L	No
Upper arm length right	UP_ARM_LTH_R	No
Waist to buttock heoght left	WAIST_BUTTOCK_HT_L	Yes
waist to buttock height right	WAIST_BUTTOCK_HT_R	Yes
Waist girth	WAIST_GTH	Yes
Waist height	WAIST_HT	No
Waist to buttock	WAIST_T_BUTTOCK	Yes
Waist to high hip back	WAIST_T_HIGH_HIP_B	Yes
Waistband	WAISTBAND	Yes
Waistband back height	WAISTBAND_B_HT	No
Waistband depth	WAISTBAND_DEPTH	No
Waistband front height	WAISTBAND_F_HT	No
Waistband height	WAISTBAND_HT	No
Waistband to buttock height left	WB_BUTTOCK_HT_L	Yes
Waistband to buttock height right	WB_BUTTOCK_HT_R	Yes
Waist-hip-ratio	WHR	Yes
Waist-to-height-ratio	WHtR	No
Wrist girth	WRIST_GTH	No
Wrist girth left	WRIST_GTH_L	No
Wrist girth right	WRIST_GTH_R	No
Weight	WT	Yes
Width armpits	WTH_ARMPITS	Yes
Waist to hip-thigh left	WTH_THIGH_L	No
Waist to hip-thigh right	WTH_THIGH_R	No
Torso length	Torso Length	Yes

## Sheet: Sex differences
Differences in body measures between males and females							Regression of shape PC residuals on sex
	Measure	Male Mean (SD)	Female Mean (SD)	p-value			Model	R2	Regression equation	Standardised β	F	Sig. (p)
Size Measures	Height (cm)	176.07 (7.34)	164.0 (6.97)	<0.001			Sex (PC1)	0	PC1 = 0.000 + (-0.009 x Sex)	-0.007	0.493	0.482
	Weight (kg)	85.97 (14.46)	72.13 (14.28)	<0.001			Sex (PC2)	0.001	PC2 = -0.001 + (-0.019 x Sex)	-0.024	5.116	0.024
	BMI (kg/m2)	27.59 (4.19)	26.97 (5.27)	<0.001			Sex (PC3)	0.004	PC3 = 0.001 + (0.030 x Sex)	0.064	37.835	<0.001
	WHR	0.99 (0.07)	0.87 (0.06)	<0.001			Sex (PC4)	0	PC4 = 0.000 + (0.004 x Sex)	0.005	0.244	0.621
	Waist Girth (cm)	100.99 (12.32)	91.76 (13.78)	<0.001			Sex (PC5)	0.001	PC5 = -0.001 + (-0.013 x Sex)	-0.027	6.626	0.01
	Belly Circ. (cm)	103.03 (11.86)	96.71 (11.78)	<0.001			Sex (PC6)	0.002	PC6 = 0.001 + (0.021 x Sex)	0.045	18.797	<0.001
	Bust Chest Girth (cm)	107.91 (9.71)	102.01 (11.36)	<0.001			Sex (PC7)	0.004	PC7 = 0.001 + (0.019 x Sex)	0.065	39.174	<0.001
	Buttock Girth (cm)	104.04 (7.88)	107.14 (10.78)	<0.001			Sex (PC8)	0	PC8 = 0.000 _ (0.008 x Sex)	0.021	4.168	0.041
	High Hip Girth (cm)	102.98 (11.74)	98.69 (11.68)	<0.001			Sex (PC9)	0	PC9 = 0.000 + (0.006 x Sex)	0.02	3.754	0.053
	High Waist Girth (cm)	100.21 (11.72)	88.80 (13.13)	<0.001
	Hip Girth (cm)	105.18 (7.85)	108.46 (10.49)	<0.001
	Middle Hip (cm)	102.56 (11.20)	103.15 (12.36)	<0.001
	Torso Width Waist (cm)	46.97 (7.34)	43.34 (7.40)	<0.001
	Under Bust Circ. (cm)	103.15 (9.64)	89.07 (11.36)	<0.001
	Waistband (cm)	98.78 (10.18)	95.22 (11.51)	<0.001
	Distance Neck - Hip (cm)	61.66 (3.23)	56.90 (3.18)	<0.001
	Side Upper Torso Length Left (cm)	24.90 (2.81)	23.13 (3.1)	<0.001
	Side Upper Torso Length Right (cm)	24.47 (2.77)	22.77 (3.06)	<0.001
	Cross Shoulder (cm)	50.24 (3.36)	46.62 (3.78)	<0.001
	Across Front Width (cm)	44.05 (4.32)	41.54 (4.71)	<0.001
	Width Armpits (cm)	47.05 (4.96)	45.37 (6.47)	<0.001
	Across Back Width (cm)	42.48 (3.36)	38.71 (3.61)	<0.001
	Neck - Waist Centre Back (cm)	43.80 (2.31)	40.77 (2.39)	<0.001
	Neck Left - Waist Back (cm)	48.30 (2.78)	44.34 (2.74)	<0.001
	Neck Right - Waist Back (cm)	48.05 (2.79)	44.18 (2.68)	<0.001
	Distance Across Back Width (cm)	26.82 (3.61)	25.79 (3.45)	<0.001
	Waist - High Hip Back (cm)	6.22 (1.51)	5.07 (2.1)	<0.001
	Waist - Buttock (cm)	20.14 (1.72)	18.63 (2.3)	<0.001
	Waistband - Buttock (cm)	12.18 (2.37)	15.44 (1.98)	<0.001
	Crotch Length (cm)	87.41 (6.09)	77.93 (6.11)	<0.001
	Crotch Length Front (cm)	44.70 (3.47)	37.30 (3.38)	<0.001
	Crotch Length Rear (cm)	42.70 (2.97)	40.64 (3.09)	<0.001
	Waist - Buttock Height Left (cm)	20.1 (1.68)	18.43 (2.32)	<0.001
	Waist - Buttock Height Right (cm)	20.14 (1.7)	18.49 (2.38)	<0.001
	Waistband - Buttock Height Left (cm)	9.63 (2.55)	14.53 (2.38)	<0.001
	Waistband - Buttock Height Right (cm)	9.60 (2.58)	14.57 (2.41)	<0.001
	Torso Length (cm)	32.14 (2.13)	30.13 (2.06)	<0.001
Shape Features	PC1	0.8548 (1.7198)	-0.7929 (2.1113)	<0.001
	PC2	-0.9941 (1.1194)	0.9042 (1.176)	<0.001
	PC3	0.3587 (1.0173)	-0.3185 (0.8644)	<0.001
	PC4	0.0399 (0.7877)	-0.0338 (0.9612)	<0.001
	PC5	-0.2286 (0.5389)	0.194 (0.9027)	<0.001
	PC6	0.0274 (0.5056)	-0.0225 (0.6052)	<0.001
	PC7	0.0745 (0.3467)	-0.0793 (0.4739)	<0.001
	PC8	0.0188 (0.3541)	-0.0103 (0.4242)	<0.001
	PC9	-0.0103 (0.3251)	0.0283 (0.3972)	<0.001

## Sheet: Correlations Size-Size
Pearson correlation and effect sizes (r(R2)) between body size measures.
2Female data
Measure (Shortened Name)	Age (A)	Weight (W)	Waist Girth (WG)	Belly Circ. (BC)	Bust Chest Girth (BCG)	Buttock Girth (BG)	High Hip Girth (HHG)	High Waist Girth (HWG)	Hip Girth (HG)	Middle Hip (MH)	Torso Width Waist (TWW)	Under Bust Circ. (UBC)	Waistband (WB)	Distance Neck - Hip (DNH)	Side Upper Torso Left (SUTL)	Side Upper Torso Right (SUTR)	Cross Shoulder (CS)	Across Front Width (AFW)	Width Armpits (WA)	Across Back Width (ABW)	Neck - Waist Centre Back (NWCB)	Neck Left - Waist Back (NLWB)	Neck Right - Waist Back (NRWB)	Distance Across Back Width (DABW)	Waist - High Hip Back (WHHB)	Waist - Buttock (WBu)	Waistband - Buttock (WBBu)	Crotch Length (CL)	Crotch Length Front (CLF)	Crotch Length Rear (CLR)	Waist - Buttock Left (WBuL)	Waist - Buttock Right (WBuR)	Waistband - Buttock Left (WBBuL)	Waistband - Buttock Right (WBBuR)	Torso Length (TL)
Age (A)		0.09(0.01)	0.46(0.21)	0.42(0.17)	0.3(0.09)	0.28(0.08)	0.41(0.17)	0.45(0.21)	0.23(0.05)	0.4(0.16)	0.43(0.18)	0.36(0.13)	0.38(0.15)	-0.14(0.02)	-0.11(0.01)	-0.14(0.02)	0.27(0.07)	0.37(0.14)	0.29(0.08)	0.13(0.02)	0.28(0.08)	0.29(0.08)	0.3(0.09)	0.24(0.06)	-0.44(0.19)	-0.42(0.18)	-0.12(0.01)	0.23(0.05)	0.25(0.06)	0.19(0.04)	-0.41(0.17)	-0.42(0.18)	-0.25(0.06)	-0.25(0.06)	-0.25(0.06)
Weight (W)	0.16(0.02)²		0.8(0.63)	0.82(0.66)	0.79(0.63)	0.8(0.64)	0.82(0.67)	0.8(0.63)	0.79(0.63)	0.82(0.67)	0.63(0.4)	0.79(0.63)	0.81(0.66)	0.04(0)	-0.16(0.02)	-0.13(0.02)	0.55(0.3)	0.39(0.15)	0.48(0.23)	0.52(0.27)	0.17(0.03)	0.2(0.04)	0.18(0.03)	-0.11(0.01)	-0.03(0)	-0.03(0)	-0.07(0.01)	0.72(0.51)	0.68(0.47)	0.67(0.44)	-0.09(0.01)	-0.1(0.01)	-0.31(0.09)	-0.3(0.09)	-0.02(0)
Waist Girth (WG)	0.46(0.21)²	0.84(0.71)²		0.99(0.98)	0.9(0.8)	0.86(0.74)	0.98(0.96)	1(0.99)	0.84(0.71)	0.96(0.92)	0.84(0.7)	0.93(0.86)	0.94(0.89)	-0.03(0)	-0.19(0.04)	-0.17(0.03)	0.71(0.5)	0.57(0.33)	0.6(0.36)	0.6(0.36)	0.29(0.09)	0.32(0.1)	0.3(0.09)	0.01(0)	-0.28(0.08)	-0.23(0.05)	-0.1(0.01)	0.77(0.59)	0.76(0.58)	0.68(0.46)	-0.28(0.08)	-0.3(0.09)	-0.41(0.17)	-0.41(0.16)	-0.16(0.03)
Belly Circ. (BC)	0.39(0.15)²	0.87(0.76)²	0.98(0.95)²		0.89(0.78)	0.89(0.79)	1(0.99)	0.98(0.96)	0.87(0.76)	0.98(0.96)	0.82(0.68)	0.91(0.83)	0.96(0.93)	-0.02(0)	-0.19(0.04)	-0.17(0.03)	0.7(0.48)	0.56(0.32)	0.59(0.35)	0.58(0.34)	0.28(0.08)	0.31(0.1)	0.3(0.09)	0(0)	-0.26(0.07)	-0.21(0.04)	-0.1(0.01)	0.79(0.63)	0.78(0.61)	0.71(0.5)	-0.26(0.07)	-0.28(0.08)	-0.41(0.17)	-0.41(0.17)	-0.15(0.02)
Bust Chest Girth (BCG)	0.38(0.14)²	0.83(0.69)²	0.94(0.88)²	0.93(0.86)²		0.82(0.68)	0.88(0.77)	0.91(0.83)	0.81(0.66)	0.86(0.74)	0.67(0.45)	0.98(0.95)	0.86(0.73)	-0.02(0)	-0.24(0.06)	-0.22(0.05)	0.75(0.56)	0.51(0.26)	0.6(0.36)	0.71(0.51)	0.14(0.02)	0.16(0.02)	0.15(0.02)	-0.17(0.03)	-0.14(0.02)	-0.11(0.01)	-0.09(0.01)	0.75(0.56)	0.73(0.54)	0.67(0.44)	-0.13(0.02)	-0.15(0.02)	-0.33(0.11)	-0.32(0.1)	-0.04(0)
Buttock Girth (BG)	0.3(0.09)²	0.88(0.78)²	0.88(0.78)²	0.91(0.83)²	0.85(0.73)²		0.9(0.8)	0.86(0.73)	0.99(0.98)	0.92(0.84)	0.69(0.48)	0.83(0.69)	0.94(0.87)	0.04(0)	-0.16(0.03)	-0.14(0.02)	0.66(0.43)	0.51(0.26)	0.56(0.31)	0.56(0.31)	0.28(0.08)	0.3(0.09)	0.29(0.08)	-0.03(0)	-0.18(0.03)	-0.11(0.01)	0.06(0)	0.78(0.6)	0.73(0.53)	0.73(0.54)	-0.17(0.03)	-0.18(0.03)	-0.17(0.03)	-0.17(0.03)	-0.1(0.01)
High Hip Girth (HHG)	0.39(0.15)²	0.88(0.77)²	0.97(0.94)²	0.99(0.99)²	0.92(0.85)²	0.92(0.85)²		0.97(0.94)	0.88(0.77)	0.99(0.97)	0.81(0.66)	0.9(0.81)	0.97(0.94)	-0.05(0)	-0.19(0.04)	-0.18(0.03)	0.69(0.47)	0.56(0.31)	0.59(0.35)	0.58(0.33)	0.28(0.08)	0.31(0.09)	0.29(0.08)	-0.01(0)	-0.28(0.08)	-0.22(0.05)	-0.11(0.01)	0.8(0.64)	0.78(0.61)	0.72(0.52)	-0.28(0.08)	-0.3(0.09)	-0.42(0.17)	-0.41(0.17)	-0.17(0.03)
High Waist Girth (HWG)	0.45(0.21)²	0.84(0.71)²	0.99(0.97)²	0.97(0.93)²	0.95(0.91)²	0.87(0.76)²	0.96(0.92)²		0.83(0.7)	0.95(0.9)	0.84(0.7)	0.94(0.89)	0.93(0.87)	-0.03(0)	-0.2(0.04)	-0.18(0.03)	0.71(0.51)	0.58(0.33)	0.61(0.37)	0.61(0.37)	0.28(0.08)	0.3(0.09)	0.29(0.08)	-0.01(0)	-0.26(0.07)	-0.22(0.05)	-0.11(0.01)	0.77(0.59)	0.77(0.59)	0.68(0.46)	-0.26(0.07)	-0.29(0.08)	-0.41(0.16)	-0.4(0.16)	-0.15(0.02)
Hip Girth (HG)	0.27(0.07)²	0.87(0.76)²	0.85(0.73)²	0.89(0.79)²	0.83(0.69)²	0.99(0.99)²	0.9(0.81)²	0.85(0.71)²		0.9(0.81)	0.67(0.45)	0.81(0.66)	0.92(0.84)	0.04(0)	-0.16(0.02)	-0.13(0.02)	0.65(0.42)	0.5(0.25)	0.54(0.3)	0.55(0.31)	0.26(0.07)	0.29(0.08)	0.27(0.07)	-0.04(0)	-0.16(0.03)	-0.09(0.01)	0.06(0)	0.77(0.6)	0.72(0.52)	0.74(0.54)	-0.15(0.02)	-0.16(0.03)	-0.16(0.03)	-0.16(0.03)	-0.09(0.01)
Middle Hip (MH)	0.43(0.19)²	0.87(0.75)²	0.96(0.92)²	0.97(0.94)²	0.91(0.83)²	0.95(0.89)²	0.98(0.95)²	0.95(0.89)²	0.93(0.86)²		0.8(0.63)	0.88(0.77)	-0.98(0.96)	-0.04(0)	-0.18(0.03)	-0.17(0.03)	0.67(0.45)	0.55(0.3)	0.58(0.33)	0.56(0.31)	0.28(0.08)	0.31(0.1)	0.3(0.09)	-0.01(0)	-0.26(0.07)	-0.2(0.04)	-0.04(0)	0.81(0.65)	0.79(0.62)	0.73(0.53)	-0.27(0.07)	-0.29(0.08)	-0.36(0.13)	-0.35(0.12)	-0.17(0.03)
Torso Width Waist (TWW)	0.39(0.15)²	0.75(0.56)²	0.89(0.79)²	0.87(0.76)²	0.83(0.69)²	0.77(0.59)²	0.86(0.74)²	0.88(0.77)²	0.74(0.55)²	0.84(0.71)²		0.75(0.56)	0.77(0.6)	0.02(0)	-0.19(0.03)	-0.17(0.03)	0.5(0.25)	0.63(0.39)	0.7(0.49)	0.33(0.11)	0.27(0.07)	0.31(0.1)	0.29(0.09)	0.11(0.01)	-0.2(0.04)	-0.17(0.03)	-0.09(0.01)	0.65(0.42)	0.68(0.46)	0.52(0.27)	-0.2(0.04)	-0.21(0.04)	-0.36(0.13)	-0.36(0.13)	-0.1(0.01)
Under Bust Circ. (UBC)	0.4(0.16)²	0.83(0.69)²	0.94(0.89)²	0.93(0.87)²	0.96(0.92)²	0.86(0.74)²	0.93(0.86)²	0.97(0.93)²	0.84(0.7)²	0.91(0.83)²	0.84(0.71)²		0.88(0.77)	-0.03(0)	-0.23(0.05)	-0.21(0.04)	-0.73(0.53)	0.55(0.3)	0.63(0.39)	0.68(0.46)	0.18(0.03)	0.19(0.04)	0.18(0.03)	-0.11(0.01)	-0.18(0.03)	-0.15(0.02)	-0.11(0.01)	0.75(0.56)	0.75(0.56)	0.66(0.44)	-0.17(0.03)	-0.19(0.04)	-0.36(0.13)	-0.35(0.12)	-0.07(0)
Waistband (WB)	0.42(0.18)²	0.87(0.75)²	0.97(0.94)²	0.98(0.96)²	0.93(0.87)²	0.89(0.79)²	0.98(0.95)²	0.96(0.93)²	0.86(0.74)²	0.96(0.91)²	0.86(0.74)²	0.93(0.87)²		-0.04(0)	-0.18(0.03)	-0.17(0.03)	0.67(0.45)	0.55(0.3)	0.58(0.33)	0.56(0.31)	0.28(0.08)	0.32(0.1)	0.3(0.09)	0(0)	-0.27(0.08)	-0.22(0.05)	-0.05(0)	0.78(0.61)	0.76(0.57)	0.71(0.51)	-0.27(0.07)	-0.29(0.08)	-0.33(0.11)	-0.32(0.1)	-0.17(0.03)
Distance Neck - Hip (DNH)	-0.27(0.07)²	-0.14(0.02)²	-0.23(0.05)²	-0.13(0.02)²	-0.23(0.05)²	-0.14(0.02)²	-0.13(0.02)²	-0.25(0.06)²	-0.12(0.01)²	-0.18(0.03)²	-0.17(0.03)²	-0.25(0.06)²	-0.22(0.05)²		0.4(0.16)	0.44(0.19)	0.05(0)	0.07(0)	0.04(0)	0.03(0)	0.56(0.31)	0.42(0.17)	0.42(0.18)	0.31(0.09)	0.76(0.57)	0.76(0.58)	0.39(0.16)	0.1(0.01)	0.09(0.01)	0.1(0.01)	0.78(0.6)	0.77(0.59)	0.37(0.14)	0.37(0.14)	0.75(0.56)
Side Upper Torso Left (SUTL)	-0.2(0.04)²	-0.17(0.03)²	-0.18(0.03)²	-0.17(0.03)²	-0.2(0.04)²	-0.17(0.03)²	-0.17(0.03)²	-0.21(0.04)²	-0.17(0.03)²	-0.17(0.03)²	-0.21(0.04)²	-0.23(0.05)²	-0.2(0.04)²	0.41(0.17)²		0.51(0.26)	-0.27(0.07)	-0.16(0.03)	-0.34(0.12)	-0.21(0.04)	0.34(0.11)	0.3(0.09)	0.27(0.07)	0.42(0.17)	0.23(0.05)	0.23(0.05)	0.16(0.02)	-0.15(0.02)	-0.16(0.02)	-0.12(0.01)	0.24(0.06)	0.24(0.06)	0.21(0.04)	0.21(0.04)	0.23(0.05)
Side Upper Torso Right (SUTR)	-0.24(0.06)²	-0.21(0.04)²	-0.23(0.05)²	-0.22(0.05)²	-0.26(0.07)²	-0.23(0.05)²	-0.22(0.05)²	-0.27(0.07)²	-0.22(0.05)²	-0.23(0.05)²	-0.25(0.06)²	-0.28(0.08)²	-0.25(0.06)²	0.44(0.2)²	0.55(0.3)²		-0.25(0.06)	-0.15(0.02)	-0.32(0.1)	-0.19(0.03)	0.34(0.12)	0.25(0.06)	0.32(0.1)	0.4(0.16)	0.27(0.07)	0.27(0.08)	0.17(0.03)	-0.13(0.02)	-0.14(0.02)	-0.1(0.01)	0.27(0.07)	0.27(0.07)	0.21(0.04)	0.21(0.04)	0.25(0.06)
Cross Shoulder (CS)	0.37(0.14)²	0.64(0.41)²	0.79(0.62)²	0.78(0.6)²	0.81(0.66)²	0.72(0.52)²	0.77(0.59)²	0.8(0.64)²	0.7(0.49)²	0.77(0.59)²	0.65(0.42)²	0.8(0.64)²	0.77(0.6)²	-0.15(0.02)²	-0.28(0.08)²	-0.32(0.1)²		0.73(0.54)	0.67(0.44)	0.76(0.58)	0.25(0.06)	0.22(0.05)	0.22(0.05)	0.04(0)	-0.17(0.03)	-0.12(0.01)	-0.04(0)	0.56(0.32)	0.56(0.31)	0.5(0.25)	-0.14(0.02)	-0.15(0.02)	-0.23(0.05)	-0.22(0.05)	-0.06(0)
Across Front Width (AFW)	0.39(0.15)²	0.54(0.3)²	0.68(0.47)²	0.67(0.45)²	0.7(0.49)²	0.62(0.39)²	0.67(0.45)²	0.69(0.48)²	0.6(0.36)²	0.67(0.45)²	0.69(0.48)²	0.69(0.48)²	0.67(0.45)²	-0.14(0.02)²	-0.32(0.1)²	-0.34(0.11)²	0.84(0.71)²		0.9(0.8)	0.33(0.11)	0.33(0.11)	0.33(0.11)	0.33(0.11)	0.41(0.17)	-0.2(0.04)	-0.16(0.03)	-0.06(0)	0.45(0.2)	0.45(0.21)	0.39(0.15)	-0.18(0.03)	-0.18(0.03)	-0.21(0.04)	-0.21(0.05)	-0.08(0.01)
Width Armpits (WA)	0.31(0.1)²	0.59(0.35)²	0.67(0.45)²	0.68(0.46)²	0.71(0.51)²	0.63(0.4)²	0.67(0.45)²	0.69(0.47)²	0.61(0.38)²	0.66(0.44)²	0.75(0.56)²	0.7(0.49)²	0.67(0.45)²	-0.17(0.03)²	-0.48(0.23)²	-0.49(0.24)²	0.73(0.54)²	0.89(0.79)²		0.37(0.14)	0.19(0.04)	0.21(0.04)	0.2(0.04)	0.17(0.03)	-0.12(0.01)	-0.09(0.01)	-0.05(0)	0.51(0.26)	0.52(0.27)	0.43(0.19)	-0.1(0.01)	-0.11(0.01)	-0.22(0.05)	-0.22(0.05)	-0.02(0)
Across Back Width (ABW)	0.22(0.05)²	0.55(0.31)²	0.63(0.4)²	0.63(0.4)²	0.68(0.46)²	0.59(0.34)²	0.62(0.39)²	0.65(0.42)²	0.57(0.32)²	0.62(0.38)²	0.46(0.22)²	0.66(0.43)²	0.63(0.39)²	-0.11(0.01)²	-0.13(0.02)²	-0.17(0.03)²	0.76(0.58)²	0.48(0.23)²	0.46(0.21)²		0.07(0.01)	0.04(0)	0.03(0)	-0.26(0.07)	-0.05(0)	-0.02(0)	-0.01(0)	0.49(0.24)	0.47(0.22)	0.44(0.2)	-0.03(0)	-0.05(0)	-0.17(0.03)	-0.17(0.03)	0.02(0)
Neck - Waist Centre Back (NWCB)	0.29(0.08)²	0.37(0.14)²	0.51(0.26)²	0.48(0.23)²	0.4(0.16)²	0.42(0.18)²	0.48(0.23)²	0.46(0.21)²	0.41(0.17)²	0.49(0.24)²	0.44(0.2)²	0.38(0.15)²	0.45(0.2)²	0.37(0.14)²	0.27(0.07)²	0.24(0.06)²	0.4(0.16)²	0.36(0.13)²	0.24(0.06)²	0.25(0.06)²		0.91(0.83)	0.9(0.81)	0.6(0.36)	-0.04(0)	-0.01(0)	0.13(0.02)	0.15(0.02)	0.14(0.02)	0.14(0.02)	-0.02(0)	-0.03(0)	0.04(0)	0.04(0)	0.04(0)
Neck Left - Waist Back (NLWB)	0.33(0.11)²	0.4(0.16)²	0.54(0.29)²	0.51(0.26)²	0.42(0.18)²	0.46(0.21)²	0.51(0.26)²	0.49(0.24)²	0.44(0.19)²	0.53(0.28)²	0.48(0.23)²	0.42(0.18)²	0.48(0.23)²	0.28(0.08)²	0.23(0.05)²	0.17(0.03)²	0.4(0.16)²	0.38(0.14)²	0.27(0.07)²	0.24(0.06)²	0.92(0.84)²		0.87(0.76)	0.55(0.3)	-0.13(0.02)	-0.1(0.01)	0.09(0.01)	0.17(0.03)	0.16(0.03)	0.15(0.02)	-0.11(0.01)	-0.12(0.01)	0(0)	-0.01(0)	-0.11(0.01)
Neck Right - Waist Back (NRWB)	0.33(0.11)²	0.4(0.16)²	0.54(0.29)²	0.51(0.26)²	0.43(0.18)²	0.45(0.21)²	0.51(0.26)²	0.49(0.24)²	0.44(0.19)²	0.53(0.28)²	0.48(0.23)²	0.42(0.18)²	0.48(0.23)²	0.29(0.08)²	0.22(0.05)²	0.19(0.03)²	0.4(0.16)²	0.38(0.14)²	0.27(0.07)²	0.24(0.06)²	0.93(0.86)²	0.9(0.81)²		0.56(0.31)	-0.12(0.02)	-0.1(0.01)	0.1(0.01)	0.16(0.03)	0.15(0.02)	0.15(0.02)	-0.1(0.01)	-0.12(0.01)	0(0)	0.01(0)	-0.1(0.01)
Distance Across Back Width (DABW)	0.12(0.01)²	-0.05(0)²	0.02(0)²	0(0)²	-0.07(0)²	-0.03(0)²	0(0)²	-0.02(0)²	-0.03(0)²	0.01(0)²	0.04(0)²	-0.07(0)²	-0.02(0)²	0.31(0.09)²	0.4(0.16)²	0.38(0.14)²	0.01(0)²	0.18(0.03)²	-0.07(0.01)²	-0.21(0.04)²	0.52(0.27)²	0.48(0.23)²	0.49(0.24)²		-0.08(0.01)	-0.08(0.01)	0.02(0)	-0.08(0.01)	-0.07(0)	-0.07(0.01)	-0.06(0)	-0.07(0)	0.03(0)	0.03(0)	-0.02(0)
Waist - High Hip Back (WHHB)	-0.5(0.25)²	-0.37(0.13)²	-0.61(0.37)²	-0.48(0.23)²	-0.53(0.28)²	-0.43(0.19)²	-0.48(0.23)²	-0.57(0.33)²	-0.41(0.16)²	-0.54(0.29)²	-0.49(0.24)²	-0.51(0.26)²	-0.54(0.29)²	0.63(0.39)²	0.12(0.01)²	0.17(0.03)²	-0.46(0.21)²	-0.4(0.16)²	-0.32(0.1)²	-0.32(0.1)²	-0.41(0.17)²	-0.44(0.19)²	-0.46(0.21)²	-0.13(0.02)²		0.97(0.93)	0.39(0.15)	0.01(0)	0(0)	0.01(0)	0.98(0.96)	0.98(0.96)	0.43(0.19)	0.43(0.18)	0.82(0.67)
Waist - Buttock (WBu)	-0.5(0.25)²	-0.32(0.1)²	-0.57(0.32)²	-0.43(0.18)²	-0.48(0.23)²	-0.35(0.12)²	-0.42(0.18)²	-0.53(0.28)²	-0.32(0.1)²	-0.47(0.22)²	-0.46(0.21)²	-0.47(0.22)²	-0.49(0.24)²	0.63(0.4)²	0.12(0.01)²	0.17(0.03)²	-0.42(0.17)²	-0.36(0.13)²	-0.28(0.08)²	-0.28(0.08)²	-0.38(0.15)²	-0.41(0.17)²	-0.42(0.17)²	-0.14(0.02)²	0.97(0.94)²		0.44(0.19)	0.07(0.01)	0.06(0)	0.09(0.01)	0.96(0.93)	0.96(0.92)	0.44(0.19)	0.43(0.19)	0.8(0.65)
Waistband - Buttock (WBBu)	-0.16(0.03)²	0.07(0)²	0.03(0)²	0.11(0.01)²	0.01(0)²	0.18(0.03)²	0.13(0.02)²	0.01(0)²	0.19(0.04)²	0.12(0.02)²	0.02(0)²	0(0)²	-0.02(0)²	0.48(0.23)²	0.2(0.04)²	0.21(0.04)²	0.03(0)²	0(0)²	0.02(0)²	0.04(0)²	0.21(0.04)²	0.18(0.03)²	0.19(0.04)²	0.1(0.01)²	0.29(0.08)²	0.34(0.11)²		-0.19(0.04)	-0.2(0.04)	-0.16(0.02)	0.4(0.16)	0.4(0.16)	0.87(0.75)	0.86(0.74)	0.33(0.11)
Crotch Length (CL)	0.24(0.06)²	0.77(0.6)²	0.71(0.5)²	0.78(0.6)²	0.75(0.56)²	0.83(0.69)²	0.79(0.62)²	0.74(0.55)²	0.82(0.68)²	0.78(0.61)²	0.64(0.41)²	0.77(0.59)²	0.79(0.62)²	-0.1(0.01)²	-0.26(0.07)²	-0.3(0.09)²	0.62(0.38)²	-0.55(0.3)²	0.59(0.35)²	0.52(0.27)²	0.15(0.02)²	0.2(0.04)²	0.19(0.04)²	-0.18(0.03)²	-0.13(0.02)²	-0.05(0)²	-0.02(0)²		0.96(0.91)	0.93(0.86)	0.01(0)	-0.01(0)	-0.45(0.2)	-0.45(0.2)	0.03(0)
Crotch Length Front (CLF)	0.26(0.07)²	0.76(0.58)²	0.73(0.53)²	0.79(0.62)²	0.77(0.6)²	0.79(0.63)²	0.79(0.63)²	0.77(0.59)²	0.78(0.6)²	0.78(0.61)²	0.68(0.46)²	0.8(0.64)²	0.81(0.65)²	-0.12(0.02)²	-0.26(0.07)²	-0.3(0.09)²	0.64(0.41)²	0.57(0.33)²	0.61(0.38)²	0.53(0.28)²	0.16(0.02)²	0.2(0.04)²	0.2(0.04)²	-0.17(0.03)²	-0.17(0.03)²	-0.11(0.01)²	-0.06(0)²	0.95(0.91)²		0.78(0.61)	0(0)	-0.01(0)	-0.47(0.22)	-0.46(0.21)	0.03(0)
Crotch Length Rear (CLR)	0.19(0.04)²	0.7(0.49)²	0.6(0.36)²	0.68(0.46)²	0.63(0.4)²	0.78(0.61)²	0.69(0.47)²	0.63(0.4)²	0.78(0.61)²	0.7(0.48)²	0.52(0.27)²	0.65(0.42)²	0.68(0.47)²	-0.05(0)²	-0.24(0.06)²	-0.27(0.07)²	0.53(0.28)²	0.46(0.22)²	0.5(0.25)²	0.44(0.19)²	0.13(0.02)²	0.17(0.03)²	0.16(0.03)²	-0.17(0.03)²	-0.07(0)²	0.03(0)²	0.03(0)²	0.94(0.88)²	0.79(0.63)²		0.01(0)	0(0)	-0.37(0.14)	-0.37(0.13)	0.02(0)
Waist - Buttock Left (WBuL)	-0.47(0.22)²	-0.42(0.18)²	-0.65(0.42)²	-0.51(0.26)²	-0.55(0.3)²	-0.44(0.2)²	-0.51(0.26)²	-0.6(0.36)²	-0.41(0.17)²	-0.56(0.32)²	-0.52(0.27)²	-0.53(0.28)²	-0.56(0.32)²	0.6(0.36)²	0.1(0.01)²	0.15(0.02)²	-0.46(0.21)²	-0.4(0.16)²	-0.33(0.11)²	-0.33(0.11)²	-0.44(0.19)²	-0.46(0.21)²	-0.47(0.22)²	-0.14(0.02)²	0.97(0.94)²	0.95(0.91)²	0.26(0.07)²	-0.14(0.02)²	-0.18(0.03)²	-0.07(0.01)²		0.99(0.99)	0.45(0.2)	0.44(0.2)	0.83(0.69)
Waist - Buttock Right (WBuR)	-0.48(0.23)²	-0.42(0.18)²	-0.65(0.43)²	-0.52(0.27)²	-0.55(0.3)²	-0.44(0.2)²	-0.52(0.27)²	-0.61(0.37)²	-0.41(0.17)²	-0.57(0.32)²	-0.53(0.28)²	-0.54(0.29)²	-0.57(0.32)²	0.6(0.36)²	0.1(0.01)²	0.15(0.02)²	-0.47(0.22)²	-0.4(0.16)²	-0.33(0.11)²	-0.33(0.11)²	-0.44(0.2)²	-0.47(0.22)²	-0.47(0.22)²	-0.14(0.02)²	0.97(0.94)²	0.05(0)²	0.27(0.07)²	-0.14(0.02)²	-0.19(0.03)²	-0.08(0.01)²	0.99(0.98)²		0.46(0.21)	0.45(0.2)	0.83(0.69)
Waistband - Buttock Left (WBBuL)	-0.26(0.07)²	-0.12(0.02)²	-0.2(0.04)²	-0.13(0.02)²	-0.21(0.05)²	0.01(0)²	-0.11(0.01)²	-0.23(0.05)²	0.03(0)²	-0.09(0.01)²	-0.19(0.04)²	-0.23(0.05)²	-0.24(0.06)²	0.46(0.21)²	0.2(0.04)²	0.23(0.05)²	-0.14(0.02)²	-0.15(0.02)²	-0.14(0.02)²	-0.09(0.01)²	0.09(0.01)²	0.06(0)²	0.07(0)²	0.09(0.01)²	0.36(0.13)²	0.39(0.15)²	0.85(0.72)²	-0.19(0.04)²	-0.23(0.05)²	-0.13(0.02)²	0.37(0.14)²	0.37(0.13)²		0.99(0.97)	0.36(0.13)
Waistband - Buttock Right (WBBuR)	-0.27(0.07)²	-0.13(0.02)²	-0.21(0.04)²	-0.14(0.02)²	-0.22(0.05)²	0.01(0)²	-0.11(0.01)²	-0.23(0.05)²	0.03(0)²	-0.09(0.01)²	-0.19(0.04)²	-0.23(0.05)²	-0.25(0.06)²	0.47(0.22)²	0.2(0.04)²	0.23(0.05)²	-0.15(0.02)²	-0.16(0.02)²	-0.14(0.02)²	-0.1(0.01)²	0.09(0.01)²	0.05(0)²	0.07(0)²	0.09(0.01)²	0.37(0.13)²	0.4(0.16)²	0.85(0.72)²	-0.19(0.04)²	-0.23(0.05)²	-0.13(0.02)²	0.37(0.14)²	0.38(0.14)²	0.99(0.98)²		0.35(0.12)
Torso Length (TL)	-0.37(0.14)²	-0.22(0.05)²	-0.36(0.13)²	-0.27(0.07)²	-0.29(0.09)²	-0.26(0.07)²	-0.27(0.07)²	-0.36(0.13)²	-0.24(0.06)²	-0.32(0.1)²	-0.27(0.07)²	-0.33(0.11)²	-0.34(0.11)²	0.79(0.63)²	0.31(0.1)²	0.36(0.13)²	-0.25(0.06)²	-0.24(0.06)²	-0.19(0.04)²	-0.13(0.02)²	0(0)²	-0.12(0.01)²	-0.12(0.01)²	0.07(0)²	0.68(0.46)²	0.67(0.45)²	0.37(0.14)²	-0.16(0.03)²	-0.18(0.03)²	-0.13(0.02)²	0.66(0.44)²	0.66(0.44)²	0.4(0.16)²	0.4(0.16)²

## Sheet: Correlations Size-Shape
Pearson correlation and effect sizes (r(R2)) between body shape principal components and size measures.
Male r(R2)	Shape principal components
	PC1	PC2	PC3	PC4	PC5	PC6	PC7	PC8	PC9
Age	0.28(0.08)	-0.23(0.05)	-0.34(0.11)	0.06(0)	-0.1(0.01)	-0.07(0.01)	-0.33(0.11)	-0.08(0.01)	-0.06(0)
Weight	0.39(0.15)	-0.14(0.02)	-0.6(0.36)	-0.01(0)	-0.22(0.05)	-0.1(0.01)	-0.17(0.03)	-0.1(0.01)	0.04(0)
Waist Girth	0.53(0.28)	-0.3(0.09)	-0.74(0.55)	0.02(0)	-0.33(0.11)	-0.07(0.01)	-0.38(0.14)	-0.15(0.02)	0.02(0)
Belly Circ.	0.5(0.25)	-0.25(0.06)	-0.77(0.59)	0.02(0)	-0.38(0.14)	-0.08(0.01)	-0.38(0.14)	-0.17(0.03)	0.02(0)
Bust Chest Girth	0.45(0.2)	-0.32(0.1)	-0.54(0.29)	0.01(0)	-0.05(0)	-0.15(0.02)	-0.26(0.07)	-0.11(0.01)	0.11(0.01)
Buttock Girth	0.36(0.13)	-0.04(0)	-0.65(0.43)	0.02(0)	-0.26(0.07)	-0.16(0.03)	-0.07(0.01)	-0.18(0.03)	-0.09(0.01)
High Hip Girth	0.49(0.24)	-0.23(0.05)	-0.78(0.61)	0.02(0)	-0.38(0.14)	-0.1(0.01)	-0.36(0.13)	-0.19(0.03)	0.03(0)
High Waist Girth	0.54(0.29)	-0.31(0.1)	-0.71(0.51)	0.02(0)	-0.28(0.08)	-0.07(0)	-0.36(0.13)	-0.15(0.02)	0.02(0)
Hip Girth	0.33(0.11)	-0.03(0)	-0.63(0.4)	0.01(0)	-0.26(0.07)	-0.16(0.03)	-0.05(0)	-0.19(0.04)	-0.09(0.01)
Middle Hip	0.45(0.2)	-0.19(0.04)	-0.8(0.65)	0.01(0)	-0.38(0.14)	-0.1(0.01)	-0.29(0.08)	-0.2(0.04)	0.04(0)
Torso Width Waist	0.58(0.34)	-0.16(0.03)	-0.63(0.4)	0.01(0)	-0.36(0.13)	0.06(0)	-0.3(0.09)	-0.11(0.01)	0.06(0)
Under Bust Circ.	0.5(0.25)	-0.33(0.11)	-0.56(0.31)	0.02(0)	-0.06(0)	-0.12(0.02)	-0.29(0.09)	-0.12(0.01)	0.1(0.01)
Waistband	0.45(0.21)	-0.14(0.02)	-0.75(0.56)	0.02(0)	-0.34(0.12)	-0.17(0.03)	-0.27(0.07)	-0.21(0.05)	-0.03(0)
Distance Neck - Hip	-0.04(0)	0.03(0)	0.04(0)	-0.04(0)	-0.07(0.01)	0.23(0.05)	0.06(0)	0.17(0.03)	-0.09(0.01)
Side Upper Torso Length Left	-0.18(0.03)	0.02(0)	0.1(0.01)	-0.01(0)	0.02(0)	0.06(0)	0.02(0)	0.07(0)	-0.13(0.02)
Side Upper Torso Length Right	-0.17(0.03)	0.01(0)	0.1(0.01)	-0.04(0)	0.01(0)	0.1(0.01)	0.02(0)	0.09(0.01)	-0.12(0.01)
Cross Shoulder	0.37(0.13)	-0.19(0.04)	-0.41(0.16)	0.02(0)	-0.13(0.02)	-0.12(0.01)	-0.2(0.04)	-0.11(0.01)	0.05(0)
Across Front Width	0.25(0.06)	-0.21(0.04)	-0.38(0.14)	0.02(0)	-0.11(0.01)	-0.1(0.01)	-0.23(0.05)	-0.12(0.01)	-0.06(0)
Width Armpits	0.26(0.07)	-0.24(0.06)	-0.38(0.15)	0(0)	-0.03(0)	-0.08(0.01)	-0.2(0.04)	-0.09(0.01)	0.02(0)
Across Back Width	0.37(0.13)	-0.15(0.02)	-0.28(0.08)	0(0)	-0.06(0)	-0.07(0.01)	-0.12(0.02)	-0.06(0)	0.14(0.02)
Neck - Waist Centre Back	0.06(0)	-0.07(0.01)	-0.21(0.04)	0.02(0)	-0.24(0.06)	-0.14(0.02)	-0.16(0.02)	-0.03(0)	-0.11(0.01)
Neck Left - Waist Back	0.05(0)	-0.09(0.01)	-0.25(0.06)	0.04(0)	-0.27(0.07)	-0.19(0.04)	-0.14(0.02)	-0.08(0.01)	-0.11(0.01)
Neck Right - Waist Back	0.03(0)	-0.1(0.01)	-0.23(0.05)	0.02(0)	-0.25(0.06)	-0.19(0.04)	-0.14(0.02)	-0.06(0)	-0.12(0.01)
Distance Across Back Width	-0.06(0)	-0.02(0)	-0.04(0)	0.02(0)	-0.12(0.01)	-0.08(0.01)	-0.14(0.02)	-0.02(0)	-0.2(0.04)
Waist - High Hip Back	-0.13(0.02)	0.08(0.01)	0.22(0.05)	-0.07(0)	0.08(0.01)	0.32(0.1)	0.23(0.05)	0.19(0.04)	0.04(0)
Waist - Buttock	-0.22(0.05)	0(0)	0.12(0.01)	-0.08(0.01)	0.05(0)	0.37(0.14)	0.27(0.07)	0.21(0.04)	0.1(0.01)
Waistband - Buttock	-0.26(0.07)	0.02(0)	-0.02(0)	-0.04(0)	0(0)	0.19(0.03)	0.31(0.1)	0.11(0.01)	-0.02(0)
Crotch Length	0.35(0.12)	-0.18(0.03)	-0.69(0.48)	0(0)	-0.26(0.07)	0.01(0)	-0.08(0.01)	-0.13(0.02)	0.11(0.01)
Crotch Length Front	0.41(0.17)	-0.17(0.03)	-0.67(0.45)	-0.01(0)	-0.28(0.08)	0.03(0)	-0.09(0.01)	-0.15(0.02)	0.18(0.03)
Crotch Length Rear	0.23(0.05)	-0.18(0.03)	-0.63(0.39)	0.01(0)	-0.2(0.04)	-0.01(0)	-0.05(0)	-0.09(0.01)	0.02(0)
Waist - Buttock Height Left	-0.13(0.02)	0.1(0.01)	0.24(0.06)	-0.05(0)	0.09(0.01)	0.3(0.09)	0.24(0.06)	0.2(0.04)	0.04(0)
Waist - Buttock Height Right	-0.14(0.02)	0.11(0.01)	0.26(0.07)	-0.08(0.01)	0.1(0.01)	0.3(0.09)	0.25(0.06)	0.19(0.04)	0.03(0)
Waistband - Buttock Height Left	-0.34(0.11)	0.22(0.05)	0.34(0.12)	-0.03(0)	0.19(0.04)	0.05(0)	0.41(0.17)	0.1(0.01)	-0.18(0.03)
Waistband - Buttock Height Right	-0.34(0.11)	0.22(0.05)	0.34(0.12)	-0.04(0)	0.2(0.04)	0.05(0)	0.42(0.18)	0.09(0.01)	-0.18(0.03)
Torso Length	-0.03(0)	0.05(0)	0.2(0.04)	-0.05(0)	0.12(0.01)	0.3(0.09)	0.11(0.01)	0.22(0.05)	0.05(0)
Female r(R2)	Shape principal components
	PC1	PC2	PC3	PC4	PC5	PC6	PC7	PC8	PC9
Age (A)	0.27(0.07)	-0.18(0.03)	-0.31(0.1)	-0.02(0.0)	0.26(0.07)	-0.35(0.13)	-0.06(0.0)	0.01(0.0)	-0.15(0.02)
Weight (W)	0.44(0.19)	-0.08(0.01)	-0.61(0.38)	-0.11(0.01)	0.22(0.05)	-0.15(0.02)	0.29(0.08)	0.07(0.01)	-0.13(0.02)
Waist Girth (WG)	0.56(0.32)	-0.24(0.06)	-0.65(0.43)	-0.12(0.01)	0.31(0.1)	-0.28(0.08)	0.11(0.01)	0.05(0.0)	-0.17(0.03)
Belly Circ. (BC)	0.51(0.26)	-0.21(0.04)	-0.68(0.47)	-0.12(0.01)	0.22(0.05)	-0.25(0.06)	0.13(0.02)	0.05(0.0)	-0.18(0.03)
Bust Chest Girth (BCG)	0.57(0.32)	-0.27(0.07)	-0.56(0.31)	-0.12(0.02)	0.44(0.19)	-0.26(0.07)	0.17(0.03)	0.04(0.0)	-0.07(0.01)
Buttock Girth (BG)	0.39(0.15)	-0.04(0.0)	-0.65(0.43)	-0.11(0.01)	0.24(0.06)	-0.17(0.03)	0.34(0.11)	0.06(0.0)	-0.24(0.06)
High Hip Girth (HHG)	0.49(0.24)	-0.19(0.03)	-0.7(0.49)	-0.12(0.01)	0.22(0.05)	-0.25(0.06)	0.14(0.02)	0.05(0.0)	-0.17(0.03)
High Waist Girth (HWG)	0.59(0.34)	-0.25(0.06)	-0.63(0.4)	-0.11(0.01)	0.33(0.11)	-0.26(0.07)	0.17(0.03)	0.04(0.0)	-0.17(0.03)
Hip Girth (HG)	0.36(0.13)	-0.02(0.0)	-0.63(0.4)	-0.1(0.01)	0.22(0.05)	-0.15(0.02)	0.35(0.12)	0.05(0.0)	-0.24(0.06)
Middle Hip (MH)	0.46(0.22)	-0.15(0.02)	-0.72(0.52)	-0.11(0.01)	0.27(0.07)	-0.25(0.06)	0.19(0.04)	0.05(0.0)	-0.17(0.03)
Torso Width Waist (TWW)	0.59(0.35)	-0.14(0.02)	-0.57(0.33)	-0.11(0.01)	0.2(0.04)	-0.2(0.04)	0.12(0.01)	0.07(0.01)	-0.08(0.01)
Under Bust Circ. (UBC)	0.57(0.32)	-0.27(0.07)	-0.56(0.32)	-0.11(0.01)	0.35(0.12)	-0.23(0.05)	0.24(0.06)	0.0(0.0)	-0.13(0.02)
Waistband (WB)	0.56(0.31)	-0.18(0.03)	-0.66(0.44)	-0.12(0.01)	0.26(0.07)	-0.29(0.08)	0.13(0.02)	0.05(0.0)	-0.17(0.03)
Distance Neck - Hip (DNH)	-0.33(0.11)	0.03(0.0)	0.1(0.01)	0.01(0.0)	-0.41(0.17)	0.16(0.03)	-0.11(0.01)	0.04(0.0)	0.12(0.01)
Side Upper Torso Left (SUTL)	-0.21(0.04)	-0.01(0.0)	0.09(0.01)	0.03(0.0)	-0.13(0.02)	0.12(0.01)	-0.14(0.02)	-0.01(0.0)	0.08(0.01)
Side Upper Torso Right (SUTR)	-0.24(0.06)	0.0(0.0)	0.12(0.01)	0.01(0.0)	-0.14(0.02)	0.15(0.02)	-0.16(0.02)	0.0(0.0)	0.09(0.01)
Cross Shoulder (CS)	0.49(0.24)	-0.18(0.03)	-0.42(0.17)	-0.1(0.01)	0.32(0.1)	-0.24(0.06)	0.14(0.02)	0.0(0.0)	-0.07(0.01)
Across Front Width (AFW)	0.38(0.14)	-0.2(0.04)	-0.39(0.16)	-0.09(0.01)	0.3(0.09)	-0.23(0.05)	0.11(0.01)	-0.02(0.0)	-0.14(0.02)
Width Armpits (WA)	0.38(0.15)	-0.2(0.04)	-0.42(0.17)	-0.11(0.01)	0.29(0.08)	-0.18(0.03)	0.15(0.02)	0.0(0.0)	-0.1(0.01)
Across Back Width (ABW)	0.43(0.19)	-0.11(0.01)	-0.3(0.09)	-0.09(0.01)	0.25(0.06)	-0.14(0.02)	0.13(0.02)	0.02(0.0)	0.0(0.0)
Neck - Waist Centre Back (NWCB)	0.17(0.03)	-0.12(0.01)	-0.31(0.1)	-0.05(0.0)	0.1(0.01)	-0.23(0.05)	-0.1(0.01)	0.01(0.0)	0.0(0.0)
Neck Left - Waist Back (NLWB)	0.17(0.03)	-0.15(0.02)	-0.34(0.12)	-0.04(0.0)	0.09(0.01)	-0.27(0.08)	-0.07(0.0)	0.0(0.0)	-0.06(0.0)
Neck Right - Waist Back (NRWB)	0.16(0.03)	-0.16(0.03)	-0.34(0.12)	-0.06(0.0)	0.09(0.01)	-0.28(0.08)	-0.08(0.01)	0.0(0.0)	-0.06(0.0)
Distance Across Back Width (DABW)	-0.1(0.01)	-0.03(0.0)	-0.02(0.0)	0.02(0.0)	-0.05(0.0)	-0.11(0.01)	-0.16(0.03)	-0.04(0.0)	-0.04(0.0)
Waist - High Hip Back (WHHB)	-0.48(0.23)	0.1(0.01)	0.29(0.08)	0.06(0.0)	-0.56(0.31)	0.28(0.08)	0.04(0.0)	0.0(0.0)	0.12(0.02)
Waist - Buttock (WBu)	-0.53(0.28)	0.06(0.0)	0.19(0.04)	0.05(0.0)	-0.52(0.27)	0.32(0.1)	0.12(0.01)	0.01(0.0)	0.15(0.02)
Waistband - Buttock (WBBu)	-0.32(0.1)	-0.1(0.01)	-0.17(0.03)	-0.03(0.0)	-0.22(0.05)	0.14(0.02)	-0.03(0.0)	0.02(0.0)	-0.04(0.0)
Crotch Length (CL)	0.33(0.11)	-0.08(0.01)	-0.65(0.42)	-0.08(0.01)	0.12(0.02)	-0.15(0.02)	0.49(0.24)	0.03(0.0)	-0.14(0.02)
Crotch Length Front (CLF)	0.43(0.18)	-0.08(0.01)	-0.62(0.38)	-0.09(0.01)	0.14(0.02)	-0.17(0.03)	0.45(0.2)	-0.01(0.0)	-0.08(0.01)
Crotch Length Rear (CLR)	0.18(0.03)	-0.06(0.0)	-0.6(0.36)	-0.07(0.01)	0.09(0.01)	-0.11(0.01)	0.48(0.23)	0.07(0.0)	-0.19(0.03)
Waist - Buttock Left (WBuL)	-0.47(0.22)	0.16(0.03)	0.34(0.12)	0.08(0.01)	-0.54(0.29)	0.26(0.07)	0.06(0.0)	0.0(0.0)	0.12(0.01)
Waist - Buttock Right (WBuR)	-0.47(0.22)	0.16(0.03)	0.35(0.12)	0.05(0.0)	-0.54(0.29)	0.27(0.07)	0.07(0.0)	0.0(0.0)	0.11(0.01)
Waistband - Buttock Left (WBBuL)	-0.38(0.14)	0.13(0.02)	0.08(0.01)	0.02(0.0)	-0.26(0.07)	0.14(0.02)	-0.05(0.0)	-0.01(0.0)	0.0(0.0)
Waistband - Buttock Right (WBBuR)	-0.38(0.14)	0.13(0.02)	0.08(0.01)	0.01(0.0)	-0.27(0.07)	0.15(0.02)	-0.04(0.0)	-0.01(0.0)	0.0(0.0)
Torso Length (TL)	-0.26(0.07)	0.1(0.01)	0.23(0.05)	0.0(0.0)	-0.25(0.06)	0.32(0.1)	-0.1(0.01)	0.07(0.0)	0.24(0.06)

## Sheet: VIP PLSR Model_Male
Male PLSR Model - Variable importance in projection statistic scores for each shape PC												Cumulative R2 (R2 for each latent factor included) and the adjusted R2 for each male PLS regression model
Body Measure	Shape principal component
	PC1	PC2	PC3	PC4	PC5	PC6	PC7	PC8	PC9			Shape PC	R2	Cumulative R2	Adjusted R2
Weight (W)	0.76	0.62	1.01*	1.20*	0.52	0.69	0.63	0.82*	0.43			PC1	0.65	(0.27, 0.12, 0.1, 0.04, 0.04, 0.08)	0.65
Waist Girth (WG)	1.15*	1.17*	1.26*	0.4	0.80*	0.89*	1.30*	0.96*	0.78			PC2	0.58	(0.78, 0.22, 0.11, 0.1, 0.04, 0.03)	0.58
Belly Circ. (BC)	1.01*	0.63	1.38*	0.33	1.29*	0.63	1.50*	0.73	0.38			PC3	0.84	(0.55, 0.15, 0.04, 0.05, 0.04, 0.03)	0.84
Bust Chest Girth (BCG)	1.03*	1.66*	1.30*	0.28	2.15*	1.37*	0.73	0.94*	0.82*			PC4	0.03	(0.0, 0.0, 0.0, 0.01, 0.01, 0.01)	0.02
Buttock Girth (BG)	0.90*	1.91*	1.19*	0.48	0.56	0.90*	1.34*	1.03*	1.57*			PC5	0.67	(0.13, 0.16, 0.18, 0.07, 0.08, 0.04)	0.66
High Hip Girth (HHG)	0.95*	0.52	1.44*	0.34	1.32*	0.56	1.41*	0.94*	0.28			PC6	0.43	(0.12, 0.06, 0.08, 0.08, 0.04, 0.03)	0.42
High Waist Girth (HWG)	1.23*	1.33*	1.17*	0.5	0.59	0.90*	1.07*	0.84*	0.80*			PC7	0.57	(0.16, 0.13, 0.12, 0.07, 0.03, 0.05)	0.56
Hip Girth (HG)	0.95*	1.97*	1.21*	0.32	0.53	0.99*	1.42*	1.34*	1.58*			PC8	0.15	(0.05, 0.02, 0.03, 0.02, 0.02, 0.02)	0.15
Middle Hip (MH)	0.89*	0.55	1.59*	0.48	1.28*	0.51	0.88*	1.26*	0.7			PC9	0.38	(0.08, 0.04, 0.1, 0.05, 0.05, 0.05)	0.38
Torso Width Waist (TWW)	2.39*	1.19*	1.11*	0.53	1.39*	2.02*	1.00*	0.98*	0.76
Under Bust Circ. (UBC)	1.05*	1.62*	1.39*	0.58	2.36*	0.74	0.82*	0.97*	0.84*
Waistband (WB)	0.88*	1.09*	1.27*	0.41	0.93*	1.03*	0.79	1.48*	0.74
Distance Neck - Hip (DNH)	0.63	0.56	0.31	0.71	0.51	1.16*	0.83*	1.23*	1.33*
Side Upper Torso Left (SUTL)	0.49	0.52	0.53	0.49	0.87*	0.37	0.49	0.39	0.80*
Side Upper Torso Right (SUTR)	0.47	0.54	0.5	1.54*	0.79	0.55	0.49	0.52	0.71
Cross Shoulder (CS)	0.76	0.73	1.11*	0.5	1.07*	0.76	0.56	0.6	0.37
Across Front Width (AFW)	0.67	0.7	0.86*	0.54	0.93*	0.41	0.57	0.7	0.72
Width Armpits (WA)	1.30*	0.98*	0.90*	0.83*	1.39*	0.6	0.47	0.54	0.2
Across Back Width (ABW)	0.87*	0.85*	1.13*	0.65	1.02*	0.82*	0.6	0.71	1.11*
Neck - Waist Centre Back (NWCB)	0.51	0.4	0.5	0.81*	0.88*	0.83*	0.64	0.51	1.01*
Neck Left - Waist Back (NLWB)	0.59	0.41	0.52	1.07*	0.96*	1.01*	0.62	0.63	0.94*
Neck Right - Waist Back (NRWB)	0.68	0.54	0.52	0.81*	0.90*	1.03*	0.6	0.47	0.93*
Distance Across Back Width (DABW)	0.56	0.54	0.32	0.55	0.69	0.65	0.76	0.44	1.24*
Waist - High Hip Back (WHHB)	0.53	0.4	0.4	0.92*	0.48	1.21*	0.80*	1.21*	0.59
Waist - Buttock (WBu)	1.56*	1.39*	0.75	1.49*	0.5	1.59*	0.88*	1.24*	1.34*
Waistband - Buttock (WBBu)	1.19*	1.65*	1.30*	0.81*	0.81*	1.87*	1.24*	1.54*	2.14*
Crotch Length (CL)	1.01*	0.57	1.25*	0.33	0.64	0.55	1.29*	0.78	0.80*
Crotch Length Front (CLF)	0.91*	0.59	1.21*	0.80*	0.71	0.65	1.42*	1.33*	1.72*
Crotch Length Rear (CLR)	1.45*	0.94*	1.15*	0.97*	0.7	0.53	1.26*	1.31*	0.86*
Waist - Buttock Left (WBuL)	0.64	0.6	0.5	2.80*	0.41	1.23*	0.79	1.13*	0.55
Waist - Buttock Right (WBuR)	0.66	0.66	0.54	2.65*	0.43	1.21*	0.79	1.20*	0.61
Waistband - Buttock Left (WBBuL)	1.04*	1.02*	0.67	1.04*	0.75	1.00*	1.48*	0.91*	1.28*
Waistband - Buttock Right (WBBuR)	1.05*	1.06*	0.69	0.58	0.78	1.02*	1.52*	1.10*	1.29*
Torso Length (TL)	0.84*	0.5	0.54	1.17*	0.59	1.14*	1.00*	1.41*	0.5
*VIP scores ≥ 0.8 shown in grey fields

## Sheet: VIP PLSR Model_Female
Female PLSR Model - Variable importance in projection statistic scores for each shape PC												Cumulative R2 (R2 for each latent factor included) and the adjusted R2 for each female PLS regression model
Body Measure	Shape principal component
	PC1	PC2	PC3	PC4	PC5	PC6	PC7	PC8	PC9			Shape PC	R2	Cumulative R2	Adjusted R2
Weight (W)	0.82*	0.88*	1.10*	1.02*	0.54	0.95*	0.83*	1.24*	0.76			PC1	0.66	(0.36, 0.09, 0.11, 0.03, 0.03, 0.03)	0.65
Waist Girth (WG)	1.03*	0.89*	1.13*	0.82*	0.81*	0.94*	0.87*	0.80*	0.80*			PC2	0.51	(0.05, 0.16, 0.14, 0.09, 0.03, 0.03)	0.51
Belly Circ. (BC)	0.94*	0.63	1.21*	0.84*	0.99*	0.90*	1.41*	0.51	0.94*			PC3	0.73	(0.45, 0.07, 0.08, 0.05, 0.05, 0.04)	0.73
Bust Chest Girth (BCG)	1.08*	1.57*	1.20*	1.03*	2.01*	1.10*	0.62	0.3	1.65*			PC4	0.04	(0.01, 0.0, 0.01, 0.0, 0.01, 0.01)	0.04
Buttock Girth (BG)	0.88*	1.59*	1.22*	0.76	0.58	1.01*	1.16*	0.67	1.46*			PC5	0.62	(0.22, 0.11, 0.15, 0.06, 0.05, 0.04)	0.62
High Hip Girth (HHG)	0.91*	0.47	1.30*	0.82*	0.92*	0.84*	1.46*	0.49	0.59			PC6	0.29	(0.11, 0.05, 0.06, 0.01, 0.03, 0.03)	0.29
High Waist Girth (HWG)	1.13*	1.21*	1.05*	0.85*	0.67	0.75	0.59	0.33	0.85*			PC7	0.57	(0.14, 0.13, 0.14, 0.04, 0.07, 0 05)	0.57
Hip Girth (HG)	0.89*	1.73*	1.29*	0.76	0.55	1.27*	1.27*	0.44	1.53*			PC8	0.07	(0.01, 0.01, 0.02, 0.01, 0.01, 0.01)	0.07
Middle Hip (MH)	0.95*	0.5	1.50*	0.78	0.65	0.76	0.78	0.46	0.52			PC9	0.35	(0.04, 0.1, 0.03, 0.06, 0.07, 0.05)	0.34
Torso Width Waist (TWW)	1.75*	1.33*	0.97*	0.92*	1.31*	1.10*	0.76	1.84*	1.29*
Under Bust Circ. (UBC)	1.09*	1.57*	1.34*	1.02*	0.91*	0.73	1.03*	1.88*	0.47
Waistband (WB)	1.04*	0.48	1.11*	0.80*	0.94*	1.24*	1.57*	0.58	0.64
Distance Neck - Hip (DNH)	0.87*	0.61	0.46	0.46	1.17*	0.71	0.65	1.15*	1.41*
Side Upper Torso Left (SUTL)	0.53	0.51	0.44	0.43	0.51	0.83*	0.63	0.76	0.44
Side Upper Torso Right (SUTR)	0.6	0.51	0.45	1.01*	0.63	1.03*	0.6	0.66	0.5
Cross Shoulder (CS)	0.91*	0.74	1.11*	0.99*	0.90*	0.7	0.62	0.94*	0.73
Across Front Width (AFW)	0.83*	0.79	0.92*	0.69	0.75	0.78	0.61	1.33*	0.99*
Width Armpits (WA)	0.94*	0.95*	0.90*	1.22*	0.85*	0.82*	0.76	0.91*	0.46
Across Back Width (ABW)	1.02*	0.65	1.14*	0.88*	0.99*	0.55	0.6	0.35	1.20*
Neck - Waist Centre Back (NWCB)	0.48	0.67	0.56	0.56	0.47	0.92*	0.83*	0.35	1.06*
Neck Left - Waist Back (NLWB)	0.6	0.59	0.61	0.97*	0.68	1.29*	0.73	0.6	0.41
Neck Right - Waist Back (NRWB)	0.66	0.73	0.61	1.12*	0.71	1.32*	0.75	0.74	0.42
Distance Across Back Width (DABW)	0.58	0.61	0.26	0.68	0.38	0.86*	0.78	1.07*	0.87*
Waist - High Hip Back (WHHB)	0.95*	0.7	0.62	0.51	1.64*	1.11*	0.86*	1.01*	0.64
Waist - Buttock (WBu)	1.48*	1.51*	0.97*	0.48	1.38*	1.40*	0.87*	0.54	1.31
Waistband - Buttock (WBBu)	1.35*	2.05*	1.31*	0.82*	0.83*	0.98*	0.46	0.57	0.73
Crotch Length (CL)	0.81*	0.64	1.29*	0.77	0.71	0.63	1.89*	0.78	0.85*
Crotch Length Front (CLF)	0.96*	0.7	1.19*	0.73	0.62	0.68	1.88*	2.27*	1.53*
Crotch Length Rear (CLR)	1.28*	0.98*	1.29*	0.81*	0.82*	0.55	1.87*	1.55*	1.07*
Waist - Buttock Left (WBuL)	0.99*	0.67	0.86*	2.39*	1.47*	1.32*	0.79	0.58	0.69
Waist - Buttock Right (WBuR)	1.02*	0.72	0.95*	1.90*	1.46*	1.15*	0.75	0.55	0.85*
Waistband - Buttock Left (WBBuL)	1.10*	0.96*	0.52	1.41*	0.87*	0.79	0.47	0.71	0.85*
Waistband - Buttock Right (WBBuR)	1.12*	1.01*	0.57	0.98*	0.87*	0.7	0.47	0.83*	0.84*
Torso Length (TL)	1.23*	0.90*	0.7	1.25*	1.78*	1.90*	0.91*	1.80*	1.94*
*VIP scores ≥ 0.8 shown in grey fields
