# Supplementary material for: Modelling of human torso shape variation inferred by geometric morphometrics
Source: PLoS One. 2022 Mar 10;17(3):e0265255. doi: 10.1371/journal.pone.0265255 (PMC8912174; doi:10.1371/journal.pone.0265255)
Supplement: S2 Table — Contains participant characteristics, size measures and body shape principal component scores of all 9,209 participants. (XLSX) [file pone.0265255.s003.xlsx]

## Sheet: Supp Table
Age	Gender	BMI	WHR	Shape Principal Components
				PC1	PC2	PC3	PC4	PC5	PC6	PC7	PC8	PC9
60	Male	28.4414	1.06383	3.21202	-1.24848	0.92834	0.147724	0.223174	-0.362893	-3.77531e-05	0.132922	-0.457987
45	Male	20.5537	0.901124	-1.57294	-0.877191	1.55383	-1.23563	-0.406498	0.459414	0.0815618	-0.228249	-0.414407
71	Male	26.8902	1.04839	0.0293992	-1.67132	-0.152889	-0.612354	-0.0634785	0.122936	0.550724	0.512228	-0.371636
64	Male	38.0762	1.10585	1.19866	-2.37117	-1.33815	-0.703642	-0.617823	-0.240019	0.161252	0.0329813	0.280167
43	Male	24.3907	1.002	1.25952	-0.535812	1.60979	-0.750162	-0.679639	-0.685156	-0.400936	0.0172966	-0.447594
75	Male	26.5918	1.05302	-0.693464	-3.49676	0.617815	-0.462361	-0.148209	0.0916019	-0.321409	-0.072142	-0.174031
76	Male	27.6133	1.05858	1.57454	-0.582804	0.659918	-0.998391	-1.17465	-0.475517	-0.235344	0.0113454	-0.0661174
73	Male	24.5711	1.01531	1.26644	-0.366739	-0.134088	0.352255	-0.557008	-0.14113	0.0111508	0.24597	-0.109706
71	Male	29.332	1.03659	2.15041	-2.00061	-0.179828	0.213169	0.175218	0.0777053	-0.0435089	0.27235	0.406246
62	Male	27.9159	1.01404	2.74324	-0.361754	1.2093	-0.251248	0.654659	0.61737	-0.16459	0.21397	-0.336068
31	Male	21.0102	0.851322	-1.18332	-0.256946	2.22308	-1.05747	-0.117835	0.613482	0.799426	-0.11249	-0.250988
50	Male	28.2321	1.01859	0.421188	-1.77053	0.0763673	0.515358	-0.218978	0.154735	0.00645525	0.372595	0.0972132
72	Male	30.7481	1.06981	0.0477941	-3.1153	-0.55104	-0.746895	0.261726	0.230196	-0.480966	0.110567	0.244205
43	Male	27.1556	0.961783	-0.744686	-1.86746	1.73535	0.267223	0.439584	-0.402676	0.37	0.0824668	0.0530419
63	Male	25.0641	0.960703	-2.43695	-3.88331	0.740513	0.31942	0.828296	-0.300752	-0.0435646	-0.597274	0.12632
60	Male	25.7533	0.911734	0.727247	-2.1715	2.89925	0.659948	1.48211	-0.39994	0.376532	0.219431	0.586065
56	Male	27.1582	1	2.23139	-1.12208	1.13225	-0.766605	-0.117496	-0.601487	-0.111824	-0.0256621	0.0733239
49	Male	24.553	0.976974	-0.296099	-1.50747	1.04531	-0.244563	-0.0524855	1.07412	0.321321	0.427953	-0.64427
45	Male	22.2698	0.81716	-2.65996	-0.98594	1.68321	0.188443	0.884642	0.778921	0.59418	-0.0641578	0.0313198
56	Male	29.0449	0.954504	2.16873	-0.591532	0.0828479	1.13339	0.177723	0.763206	0.312136	0.302514	0.0928938
50	Male	33.1792	1.11058	2.45661	-1.50442	-0.601291	0.866615	-0.562462	0.230238	-0.0994165	0.134433	0.351187
75	Male	24.1003	0.955044	0.0291575	-0.787785	1.94819	0.312683	0.113041	-0.625398	0.0391564	0.131181	0.118235
73	Male	32.1439	1.11092	2.85418	-0.327842	-1.8685	0.700497	-0.608914	-1.06401	0.23953	-0.523603	0.207041
46	Male	21.2777	0.890852	-0.820014	0.525457	1.48634	-0.0722033	-0.392041	0.587687	0.144159	0.207868	0.0420409
79	Male	21.1357	0.931844	-2.48278	-1.67913	0.688211	0.0149377	-0.342801	-0.19438	0.287265	-0.447259	0.101951
63	Male	30.9603	1.13035	3.79451	-0.339068	-1.31642	-0.0365624	-1.12438	-0.611935	0.496398	-0.75688	0.575302
64	Male	23.8399	0.967961	6.4026	3.2692	0.858672	-0.628084	-0.249118	1.96465	-0.400442	-2.62643	-0.34817
65	Male	24.8261	1.04747	1.27165	-2.13759	-0.678198	0.450156	-0.275896	1.11497	-0.236682	0.325686	0.0575301
68	Male	25.2224	1.06094	0.837962	-2.40246	0.276852	-0.104627	-0.44401	-0.337897	0.171532	-0.0311346	0.914791
70	Male	22.0583	0.865279	-3.46085	-2.62606	1.92478	-1.48202	1.08597	1.04043	0.672793	-0.816387	-0.357329
66	Male	25.8875	0.970297	0.631998	-1.32417	0.0764184	0.920656	-0.472214	1.06417	-0.119828	0.510225	0.0383579
64	Male	21.9869	0.875551	-0.71114	0.498884	1.97027	0.181684	0.0736362	-0.803409	0.736648	-0.126514	0.642703
69	Male	36.1126	1.12055	2.35905	-0.383886	-1.36736	-0.579707	-0.392722	-1.36891	0.1252	-0.18249	-0.434395
57	Male	27.0343	0.970414	0.623741	-0.912282	1.06799	0.0516421	0.00866291	0.763379	-0.184343	0.411243	-0.198037
75	Male	25.7556	1.015	0.282103	-0.598289	-0.18813	-0.157339	0.232039	-0.761385	-0.0672495	0.322297	-0.907158
46	Male	24.2654	0.834653	-1.32573	1.00128	1.2955	-0.475612	-0.605308	-0.0995292	0.384071	0.0942138	-0.103322
23	Male	22.4449	0.892632	-0.932121	-0.155764	1.15148	-0.463205	-0.16659	0.374205	0.400156	0.337135	-0.129587
63	Male	25.6899	1.03601	2.5854	-1.74917	0.391619	0.689619	-0.293283	0.565051	-0.275919	0.296728	-0.272562
46	Male	30.5871	1.04771	-0.437789	-2.32352	-0.173595	0.634696	-0.50211	-0.194577	-0.0929674	0.0408217	0.123117
76	Male	23.7307	0.936216	0.614013	-0.802384	1.33505	-0.161633	0.166383	-0.600185	0.615146	0.192165	0.0666298
62	Male	26.9665	1.09553	2.17921	-1.55418	0.197886	0.691937	-0.166944	1.06909	-0.2007	0.332714	0.022374
28	Male	22.5848	0.831155	-1.13599	0.292219	1.7985	-0.516739	-0.214534	-0.300692	0.746479	0.016289	-0.187912
61	Male	25.8903	0.959669	-0.261842	-0.331315	0.721191	0.475509	-0.407037	0.363563	0.160457	0.250029	0.157305
44	Male	22.9694	0.976009	-0.28379	-1.5669	1.20362	-2.32944	-0.331831	0.92681	-0.336814	-0.480043	-0.230678
48	Male	26.4555	1.05449	1.69064	-1.16451	-0.371257	0.0149732	-0.586575	0.0242346	-0.0661842	0.345519	0.301894
55	Male	28.298	1.04207	2.06955	-2.14569	0.50785	0.319966	0.144038	0.597445	-0.264412	0.450763	0.283043
30	Male	21.9316	0.828571	1.29463	2.28179	1.6623	-0.766575	-0.00818772	0.334742	0.829184	-0.250465	0.0991522
65	Male	27.0271	0.983218	2.19441	0.226477	0.980797	1.11348	0.151468	0.675899	0.165553	0.275098	-0.160492
52	Male	25.0928	0.874747	-0.888359	-0.544186	1.35075	0.350654	0.808712	-0.535294	0.573813	0.193689	-0.268123
73	Male	30.2255	0.991493	1.93515	-0.283037	0.421444	0.365133	-0.0587683	-0.102015	0.497464	0.3105	-0.0465122
49	Male	31.3514	0.971455	1.4913	-1.62762	-0.651148	0.329125	-0.886754	0.0822173	-0.0169522	0.171128	0.0680584
46	Male	25.7573	1.02238	0.929159	-1.57716	0.833824	-1.23016	-0.631671	0.47228	0.391657	0.349286	0.0835927
46	Male	26.363	0.921002	0.87221	-0.667687	1.20641	-0.529843	-0.208561	0.748518	0.0425237	0.374693	0.00161688
65	Male	24.771	0.950147	0.655926	-1.27319	1.17684	-0.715493	0.758969	-0.0275859	0.128914	0.249443	-0.0972285
60	Male	32.5531	1.07418	3.49173	-1.75205	0.22525	-0.209517	0.0116208	0.0922625	-0.133629	0.189045	-0.367986
28	Male	22.5825	0.820359	-2.72505	0.239599	0.709888	1.07967	-0.203973	0.269775	0.597319	-0.0179901	0.0759065
50	Male	28.8994	1.03057	1.09799	-1.42414	1.06003	-0.91088	-0.439923	0.947994	-0.602229	0.175765	-0.431477
58	Male	33.7743	1.12966	3.35669	-1.81289	-0.979888	-0.262602	-0.352914	0.0194779	-0.233864	-0.199246	0.333425
42	Male	18.3226	0.868735	-1.13718	0.364863	1.98461	-0.603232	0.516431	-0.512343	0.534006	-0.0585617	0.236889
43	Male	20.2211	0.839268	-2.0006	0.705835	1.08574	0.627459	-0.618656	-0.231848	0.476741	-0.00689841	0.116774
68	Male	25.4751	0.966862	0.670002	-1.31027	1.11989	-0.591312	-0.0262619	-0.146974	0.328419	0.273327	0.228465
53	Male	18.91	0.860718	0.920778	2.57066	2.04691	0.396041	-0.942981	-0.265573	0.550078	-0.577282	0.150189
54	Male	24.1496	0.980038	-0.87744	-1.24466	-0.445525	0.978847	-0.0112382	0.714843	-0.0445679	0.23399	0.170709
43	Male	22.3435	1.03887	1.28864	0.29307	2.09155	0.158749	0.59526	-0.694577	0.292978	0.0719278	0.283043
48	Male	25.396	0.983984	-1.98974	-1.7162	0.631749	0.524196	-0.207991	-0.481185	0.00648759	-0.271395	0.54911
55	Male	36.2364	1.03122	2.20205	-0.682446	-1.42795	0.0476985	-0.593463	-0.0409768	0.0322924	0.0781532	0.103343
52	Male	25.5487	0.908103	-1.38998	-1.22339	0.807949	-0.76187	0.586871	0.137937	0.607694	0.246165	-0.151543
76	Male	33.9672	1.09091	1.22347	-2.02527	-1.40463	-0.407865	-0.386756	0.0701411	0.223424	0.123204	-0.261882
57	Male	25.3694	0.897839	-0.223006	-0.692174	1.49299	0.110259	0.172548	0.445629	0.391043	0.412408	-0.208498
60	Male	26.5235	0.973767	1.23433	-0.72598	0.575664	0.0802997	-0.448791	0.441087	-0.119268	0.457597	0.0432781
26	Male	23.4938	0.838191	-1.1479	0.627204	1.29837	0.359515	-0.499104	0.268013	0.990847	0.323152	0.00786835
47	Male	28.0517	1.0081	1.4751	-1.40022	-0.157675	0.511274	-0.500829	0.419546	0.448157	0.444648	0.281829
53	Male	22.5416	0.932722	0.965251	0.244013	0.901832	0.694153	-0.692635	0.115651	-0.281656	0.27005	0.0100055
70	Male	31.9239	1.0642	3.41838	0.079981	-0.154035	-0.185866	-1.16296	0.25497	-0.139049	-0.225618	0.109439
71	Male	26.5768	0.957707	-0.0139991	-0.498836	-0.0335275	0.507068	-0.687558	0.112565	-0.221136	0.442647	-0.200281
59	Male	33.9221	1.02541	0.668441	-1.30675	-0.937393	-0.584875	-0.885111	0.0847324	0.169606	0.180705	0.0345679
79	Male	29.2677	1.06951	2.81802	-2.36102	0.419112	0.379357	0.0277571	0.592335	0.0914305	0.28565	0.335224
48	Male	28.827	0.99717	2.07105	-0.778803	0.361379	-0.218706	-0.0722928	0.14422	0.339381	0.242993	0.546394
65	Male	26.2423	0.957958	2.09948	-1.39602	-0.174936	0.0174154	-0.0843257	0.254134	0.618844	0.285761	0.056405
58	Male	37.0881	1.1055	2.92776	-1.53017	-1.02761	-0.507689	-0.615724	-0.0363482	0.179561	-0.133103	0.361274
59	Male	33.3177	1.16699	1.38375	-1.96574	-1.19076	0.916644	-0.687051	-0.407707	-0.404575	-0.00379832	0.265394
42	Male	24.89	0.897167	-0.913333	-1.17922	2.27677	-0.37159	1.05111	-0.379183	0.715353	-0.0407358	-0.190693
77	Male	26.6463	1.02941	1.1421	-1.75336	0.045246	-0.0428964	-0.191578	-0.171487	-0.325077	0.188662	0.0601916
69	Male	29.3137	1.00901	1.90947	-0.621093	-1.34473	0.100233	-0.619962	0.675174	-0.0826206	0.274952	-0.151154
68	Male	23.8634	1.00408	1.99593	0.233733	-0.00262794	0.177249	-0.603752	0.188311	-0.0516988	0.196543	0.269426
54	Male	26.0334	1.06605	1.62014	-1.39883	-0.195612	1.25693	-0.634791	0.634212	0.0112768	0.0680599	0.77695
41	Male	26.62	0.962136	-0.322877	-1.69982	1.33052	0.82503	0.133439	-0.343052	-0.145519	0.20821	-0.133095
50	Male	24.725	0.973205	-0.981228	-2.30406	1.50966	-0.320916	0.795704	0.177079	-0.0255033	0.188303	-0.291395
73	Male	30.2915	1.10856	2.168	-1.357	-1.67745	0.194237	-0.423765	-0.337029	0.14789	-0.127668	0.0360017
63	Male	34.3581	1.1145	3.32865	-0.92753	-1.65458	0.199786	-0.260348	0.626853	0.296763	-0.373796	0.585923
61	Male	22.9626	0.86781	-0.101516	0.437446	1.38105	-0.613347	-1.08314	-0.753161	0.0566752	-0.117907	-0.603342
44	Male	25.1606	0.950413	-1.76125	-1.98711	1.20474	-0.557348	0.0858401	-0.0549365	-0.169251	-0.0930684	0.047951
60	Male	33.1726	1.08208	3.55826	0.00813791	-0.09155	-0.725037	-1.3237	-0.493715	-0.201568	-0.578666	0.120614
45	Male	22.1063	0.885449	-1.68005	-0.628189	1.92066	0.436759	0.213504	-0.252222	0.367776	-0.0857176	-0.391982
49	Male	22.128	0.861458	-2.49204	-1.17785	0.406154	-0.924296	0.133862	-0.60874	0.522533	-0.187122	0.175649
61	Male	36.9324	1.07111	2.32543	-1.66767	-0.632246	0.368996	-0.594184	0.384392	-0.270556	0.150916	0.362853
54	Male	24.5714	0.972545	1.33647	-0.633643	0.322723	-1.14511	-0.850597	0.59997	0.18038	0.256231	0.337412
53	Male	32.9927	1.08333	1.37692	-3.09201	0.402299	-1.61829	0.20255	0.277679	-0.159088	0.296803	0.133832
44	Male	23.5042	0.94709	-1.23051	-1.21084	1.4861	-0.196896	0.516732	-0.0235703	0.204851	0.164091	-0.190366
51	Male	25.9301	0.924152	-1.31153	-2.2188	1.01507	0.0040254	0.76078	0.18158	0.326618	0.0953767	-0.259269
70	Male	26.4486	1.01247	2.37032	-0.967813	1.63121	-0.186445	0.293026	-0.0576322	-0.620261	-0.0100621	-0.145032
54	Male	24.692	0.906282	-1.12727	-1.60225	1.86299	-2.55066	0.625634	0.236425	0.264253	-0.207268	-0.334068
77	Male	28.7744	1.1039	1.93547	-2.13384	-0.22986	0.460033	-0.528288	0.214222	-0.450501	0.36388	-0.284502
52	Male	27.4924	0.962099	0.382717	-0.829607	-0.221174	-0.551201	-0.561077	0.333077	0.526197	0.42283	-0.0233213
53	Male	26.2614	0.961271	2.29834	-0.699741	1.26771	-0.366515	0.285276	-0.393742	0.419832	0.175429	0.153679
46	Male	22.5886	0.917515	-2.09645	-1.17204	1.4304	-0.391153	0.0192556	-0.899103	0.0418095	-0.453996	-0.89858
67	Male	25.0457	0.966258	-0.648637	-1.42518	0.919477	-0.14983	-0.0855249	-0.213515	-0.232169	0.126557	-0.139001
45	Male	25.7767	0.87525	-0.371924	0.628038	1.52493	-0.662531	-0.305828	-0.291552	0.520474	0.204232	-0.377537
60	Male	32.8029	1.10678	1.61926	-1.23779	-0.965339	0.148639	-0.763652	0.276787	0.0484448	0.131573	-0.176624
52	Male	25.6527	1.06755	2.37861	-0.874304	-0.00700307	0.572649	-0.948072	-0.68288	-0.366133	0.0399762	-0.172749
68	Male	23.3144	1.06915	2.03626	-0.534566	-0.355289	-1.78365	-1.1444	-2.95254e-05	-0.0842855	-0.143029	-0.221524
64	Male	27.0009	1.01317	1.3683	-1.74381	1.4501	0.0537585	0.11115	-0.871598	-0.143852	0.22792	-0.101489
64	Male	27.7634	1.11574	0.595183	-2.94961	-0.811563	1.64261	-0.187291	-0.473447	-0.0597115	-0.138392	0.171863
42	Male	27.6891	0.966443	0.452357	-0.958616	0.562841	0.806631	-0.711297	-0.43555	0.135327	0.216621	0.252061
51	Male	35.0937	1.08649	0.663581	-2.3164	-0.166552	-0.185797	-0.118834	-0.538404	-0.00255296	0.291944	0.0680356
64	Male	25.7445	1.00197	0.547008	-0.455977	1.32534	0.19568	0.154806	-0.656701	0.201946	0.0787383	-0.702836
52	Male	24.7253	0.952906	-1.18571	-2.52546	0.0508267	-0.661907	0.436213	0.826096	0.40051	0.219036	-0.489029
67	Male	33.5564	1.15089	3.64438	-1.39227	-0.831522	-0.428964	-0.822951	0.228453	-0.152976	-0.369601	0.455794
48	Male	36.4348	1.08852	4.01929	-0.415711	-1.4565	0.61711	-0.219985	-0.225775	0.761644	-0.767441	0.45281
63	Male	24.866	0.860271	-2.70977	-1.06576	1.04828	0.0442384	0.396115	0.0889987	0.804981	-0.0698261	0.093016
67	Male	28.6071	1.02731	-0.775163	-3.26497	-0.402471	1.17865	0.287198	0.214068	-0.118319	-0.0580298	-0.0316023
62	Male	23.4525	0.964509	1.37207	1.21441	0.964433	-0.675475	-1.27058	0.350767	-0.0494812	-0.0561015	-0.212501
46	Male	24.4356	0.994965	-0.0862405	-0.302562	1.54041	0.00735689	-0.18844	-0.28491	0.27103	0.29399	-0.313232
61	Male	31.0667	1.04063	2.69332	-2.2725	0.69223	1.49182	0.0795996	0.258532	-0.0748818	0.182769	0.114012
54	Male	25.3238	0.959123	0.330094	-0.479002	-0.0306468	1.08359	-0.593487	0.465642	0.201476	0.475545	-0.270006
70	Male	28.1823	1.06903	0.724084	-2.11462	-0.743235	1.47167	-0.608167	0.239761	-0.270136	0.13405	0.0055682
49	Male	26.1666	1.02893	3.56543	0.885087	0.785485	1.99521	-0.508419	-0.213786	-0.356102	-0.785422	-0.0350078
65	Male	26.7123	0.966901	0.0086563	-1.4737	0.243817	-0.23768	0.00644969	0.74886	0.110352	0.524917	-0.0913421
43	Male	27.4595	0.842204	-2.45393	-1.17821	1.77189	-0.57619	-0.194175	0.110395	0.578835	-0.399406	0.0041807
42	Male	26.906	0.984962	0.328174	-0.75313	-0.135701	0.187209	0.516551	0.261641	0.130066	0.582829	-0.443908
59	Male	27.1389	1.01892	1.96206	-0.963081	-0.989645	-0.306586	-0.553798	0.651269	-0.119613	0.435417	-0.39547
50	Male	25.0609	1.00107	2.60739	-0.554889	1.09494	0.917753	-0.0959845	0.745292	0.012302	0.148398	0.21425
44	Male	23.0933	0.930584	0.135149	0.0223051	0.853997	0.651592	-0.583762	0.318887	0.432284	0.262458	0.104971
55	Male	30.0449	1.04472	-0.32499	-2.07255	0.103708	-1.5955	-0.979831	0.332641	-0.328308	0.087767	0.0923737
44	Male	21.7201	0.924431	-0.237292	0.859816	0.756788	-0.478643	-0.834528	0.286567	0.489024	0.150175	0.0256616
51	Male	31.9794	1.05626	0.656576	-1.60928	-1.90352	0.44001	-0.814922	0.0313706	0.235395	0.00803563	0.23427
41	Male	23.6045	0.886598	1.32722	1.52781	2.23414	0.200721	0.0942122	-0.582532	0.241994	-0.291551	-0.170399
71	Male	26.0226	0.991853	-1.03489	-2.80038	0.857037	-1.0113	0.466601	0.38241	0.0119151	-0.13532	-0.491103
48	Male	28.4083	0.948357	-1.02348	-1.29299	0.114619	-0.648852	-0.459157	0.0323042	0.0279901	0.115666	0.209339
56	Male	25.1116	0.930041	0.346285	-1.0999	1.87789	-0.208554	0.777254	0.179716	0.143974	0.395927	-0.796866
63	Male	30.1572	1.03894	2.10119	-0.864326	-0.157559	0.0641099	-0.813955	0.21493	0.00407847	0.20009	-0.143935
67	Male	30.5227	1.08979	4.01213	0.372401	0.33952	-0.599104	-0.682857	-0.341313	-0.566774	-0.675892	-0.180416
73	Male	23.6501	0.975558	1.67931	-0.432305	0.577378	2.11772	-0.126069	0.406862	0.00439478	0.14502	-0.53242
68	Male	24.4036	0.950785	-1.74031	-1.10739	0.870269	0.0183921	-0.373974	0.00508091	-0.410186	-0.10483	-0.0879899
58	Male	24.9401	0.945178	0.040326	-0.993813	0.687066	0.871436	-0.0217252	0.357565	-0.00441019	0.423331	-0.837768
45	Male	27.523	0.95499	2.56165	0.666455	1.70347	0.121869	-0.311486	-0.458888	0.272554	-0.0899434	-0.305177
73	Male	32.9055	1.06443	2.74922	-0.89399	-0.121926	0.456503	-0.758512	-0.193505	-0.621926	-0.000979352	-0.041916
46	Male	24.7971	0.941658	0.848323	-0.47919	1.82843	0.193612	-0.316993	-0.202777	0.323343	0.261051	-0.258443
42	Male	26.1687	0.984615	0.579496	-1.02228	1.15606	0.0698147	-0.128106	0.376538	0.169428	0.425782	0.161791
22	Male	24.7334	0.834615	-2.77578	-1.92023	1.51567	0.314897	1.21107	0.303769	0.597407	-0.19494	-0.268434
69	Male	37.4226	1.0399	1.22668	-1.14548	-2.69418	0.531023	-0.909606	0.537816	0.578442	-0.209812	0.316582
69	Male	22.8601	0.929412	-1.19785	-1.54073	0.709923	-0.285833	-0.163328	0.0720705	0.0444347	0.149882	0.0850123
68	Male	29.1592	1.10837	2.64928	-1.65898	-0.214539	0.253541	-0.216301	-0.54084	0.135574	0.140399	0.128448
73	Male	24.3632	1.06653	2.78727	0.00391481	-0.125878	0.30672	0.00192577	-0.0691987	-0.426061	0.00601171	-0.439836
58	Male	23.7335	0.972973	-0.545676	-1.8483	0.804157	1.2589	-0.127846	0.237364	0.0508617	0.200412	0.0202501
47	Male	23.8138	1.00722	2.50168	-0.323378	1.53347	-0.479838	0.395387	0.324865	0.0932231	0.10068	0.360127
43	Male	21.7255	0.832814	-0.223084	1.80442	1.55412	0.673607	-0.310445	0.327065	0.525665	0.131262	-0.226042
69	Male	32.8685	1.01883	1.80081	-0.774549	0.254643	-0.495791	-0.3999	0.0127263	0.035557	0.279932	-0.215444
61	Male	33.4292	1.098	3.04235	-0.570304	-1.16396	0.548935	-0.418012	-0.245799	0.184559	-0.362776	0.198294
76	Male	32.5925	1.04566	1.76851	-2.32638	-0.633354	-0.1556	-0.288506	0.523723	-0.363695	0.421222	-0.335757
53	Male	31.4906	0.93634	0.303195	-0.672712	-0.214245	-0.460234	0.305296	0.59643	0.401537	0.301153	0.0167059
48	Male	24.8584	0.872674	-0.685427	0.581801	1.20093	0.0228777	-0.538085	0.274673	0.615469	0.106873	0.0145165
59	Male	25.8093	1.05436	-0.14202	-3.24364	0.976708	-0.97025	0.397323	-0.638308	-0.255155	0.116324	0.786566
68	Male	23.3283	0.979167	1.6356	0.0158043	1.24677	-0.229616	-1.08107	-0.246835	-0.078489	0.109876	-0.290628
56	Male	21.8868	1.00743	2.26691	0.307663	1.32303	1.23532	-0.49517	-0.145273	-0.626621	-0.189914	-0.14974
47	Male	30.2934	1.0019	0.585516	-1.39101	-0.203253	1.0475	0.310262	0.576065	-0.0648111	0.39994	-0.139157
53	Male	28.9388	1.00101	0.0357948	-2.86313	-0.289592	-1.33633	-0.408043	-0.00450365	-0.491915	0.108876	-0.634553
58	Male	21.1265	0.913183	3.32242	0.752782	1.37219	-0.370103	0.495418	-0.0708773	0.317037	-0.268198	-0.302317
26	Male	22.9917	0.851087	-0.606611	-0.550749	1.04099	0.209455	-0.208885	0.379245	0.896716	0.22781	0.585272
54	Male	21.9896	0.95685	4.17871	1.68452	1.67852	0.573988	-0.78462	0.0547373	-0.47831	-1.07414	-0.293354
61	Male	38.3716	1.0075	-0.579432	-2.40976	-1.04238	-0.199277	-0.116315	-0.401913	0.0102524	-0.019789	0.198568
60	Male	28.7621	1.06578	1.17328	-2.53637	-0.520168	-1.05065	-0.287119	-0.0729665	-0.0452505	0.08148	0.42267
44	Male	20.481	0.809061	-0.462569	0.697803	1.81945	-0.0204948	0.7172	0.0931144	0.683543	0.357046	0.125456
61	Male	28.9598	0.976077	2.05383	-0.94622	1.52001	0.106397	0.299526	-0.760401	-0.297227	0.131025	0.0534739
64	Male	29.0319	0.989662	1.03322	-1.66881	0.264176	1.16574	0.111986	0.484335	-0.183263	0.423273	-0.232967
58	Male	28.0621	0.975048	1.72848	-0.634627	-1.02607	-0.0920797	-0.295179	-0.398274	0.554046	0.0839736	-0.0805506
46	Male	25.552	1.00304	1.75092	-0.862521	-0.0104022	0.265731	-0.871409	0.111872	-0.1569	0.274736	-0.135433
73	Male	24.348	0.961378	1.30986	-1.00246	0.409762	1.21089	0.339942	0.213679	0.321025	0.311457	0.243515
24	Male	18.3058	0.804767	-0.782187	1.71454	2.01576	-0.694016	-0.236731	0.60826	1.06413	-0.180209	0.224156
48	Male	33.663	1.03061	1.24907	-0.6794	0.505237	-0.0594811	-0.487982	-0.116846	-0.425989	0.208429	-0.0898439
52	Male	27.1746	0.968597	1.91043	-0.0920555	-0.356108	1.50574	-0.595019	0.0706124	0.21226	0.0624903	-0.384917
74	Male	36.7247	1.11599	3.55804	-0.205338	-1.42658	-1.23288	-0.634451	-0.284055	-0.0409334	-0.758752	-0.00413821
71	Male	24.7719	1.01224	0.444853	-2.08584	1.22589	-0.644016	-0.0325996	0.0587296	-0.184317	0.339627	-0.50007
63	Male	29.8203	1.01955	2.79358	-1.38794	1.02404	0.224958	0.250221	0.0433239	-0.237465	0.212587	0.180048
49	Male	29.5805	1.07157	1.91463	-2.26078	0.925891	0.181298	-0.280165	-0.74557	-0.462042	0.195267	-0.0712007
61	Male	32.0844	1.0797	4.24948	-0.226204	-0.115614	-1.13399	-0.225118	0.681897	0.174935	-0.494531	0.063179
42	Male	41.7438	1.03314	0.382117	-1.58838	-0.559005	0.308171	-0.551334	-0.402157	-0.0742326	0.220602	0.10379
60	Male	24.9649	0.971123	2.42721	0.779327	-0.0701739	-0.468773	0.00889856	1.18548	-0.290842	-0.000345036	-0.248338
62	Male	26.6449	0.994949	-0.209679	-1.91726	0.525733	-0.219045	-0.0673213	0.339581	-0.480925	0.383098	0.106723
73	Male	23.7319	0.97	2.02652	-0.889895	1.09504	0.393019	-0.494378	0.533379	-0.0948036	0.328769	0.35558
50	Male	29.837	0.98492	3.49512	0.336607	1.27809	-0.575232	-0.375066	0.655212	-0.134705	-0.209476	-0.368675
73	Male	26.9542	1.05036	1.84244	-1.82052	-0.36622	0.262631	-1.10614	0.459462	0.0816995	0.253234	0.135634
44	Male	26.5582	0.958918	1.01183	-1.45528	0.560238	-0.135956	-0.00696306	0.219497	0.0954699	0.456622	0.0178907
64	Male	28.545	1.00496	2.2418	-0.625307	0.187076	0.788463	-0.536787	0.533192	0.135212	0.250732	0.0646767
73	Male	25.7449	1.00095	-3.02416	-1.85926	-0.683602	0.572108	0.124514	-0.324097	-0.357956	-0.481374	-0.310723
67	Male	28.9781	1.06029	3.93153	-0.497718	0.0712873	-0.652585	-0.475131	0.262231	-0.103304	-0.302263	0.206586
77	Male	28.5387	1.13473	3.40748	-0.170178	-2.37674	-1.20382	-1.01107	0.346897	0.339594	-0.762214	0.436472
41	Male	25.6844	0.926285	-0.633632	-0.742245	0.798719	1.6233	0.118362	-0.614863	0.0876952	0.114653	-0.14518
61	Male	29.171	1.13388	2.09649	-1.8817	-0.24614	-0.922688	-0.688273	-0.0787383	-0.450315	0.0485696	0.132804
45	Male	26.0274	0.967573	1.59386	-0.621538	1.45769	-0.653646	-0.351579	-0.451218	0.220886	0.163756	-0.130591
70	Male	33.4178	0.97514	-1.19169	-1.3237	-1.96239	2.7275	-0.267961	-0.00344545	-0.053817	-0.476095	-0.808499
66	Male	24.1939	0.955882	0.983304	0.498104	-0.0150915	0.187171	-1.31156	0.277064	0.143816	0.233655	-0.237804
51	Male	28.0731	1.00501	1.3237	-0.945507	0.648881	0.975116	-0.176368	0.270365	0.276212	0.318214	0.0185068
46	Male	23.2501	0.896767	0.845609	0.146513	2.33276	-0.523388	0.252731	0.0231598	0.650658	-0.0690178	0.488558
52	Male	32.9084	1.0482	1.70095	-0.793611	-0.44287	-0.960582	-0.171371	-1.11549	0.0611343	-0.0860261	-0.112834
67	Male	26.8092	0.96286	1.49109	-0.413705	0.350137	1.15597	0.00779767	0.606888	0.351909	0.339856	0.0844205
45	Male	24.3645	0.921053	0.689974	1.18476	0.241231	0.217887	-0.656619	0.577442	0.736786	0.365964	0.0719124
40	Male	21.7676	0.901149	-0.756296	-0.239728	1.4496	0.466675	-0.742684	0.473215	-0.0032165	-0.0833847	-0.399539
75	Male	24.7581	0.951446	-1.41973	-0.732891	1.6607	0.1529	0.514751	-0.281398	-0.143945	0.16556	-0.078744
47	Male	27.3679	1.04266	0.907598	-1.09111	0.00709441	0.0200547	-0.466489	-0.174606	0.297911	0.21417	0.0764782
49	Male	24.5432	0.947917	0.848796	-0.487798	1.18305	-0.788057	-0.376255	0.338792	-0.120915	0.281561	-0.279855
67	Male	31.1713	1.11194	2.50172	-0.0173481	-1.39733	1.10161	-0.536772	-0.649092	-0.0104901	-0.34776	0.0518995
46	Male	24.3863	0.881112	-0.537344	0.270456	0.11721	-0.244441	-0.850185	-0.0309784	0.366838	0.535142	-0.183423
72	Male	28.556	1.07211	3.4935	-1.40059	0.532289	-0.14418	-0.854338	-0.0149252	-0.623901	0.0686949	-0.149208
44	Male	23.4471	0.905208	-1.95417	-0.759039	-0.183603	-1.02012	-0.505512	0.879138	0.355514	0.0604627	-0.374335
37	Male	24.635	0.897308	3.91482	2.65507	1.51354	0.737463	-1.67344	-0.00563665	0.575884	-1.30274	0.00394874
65	Male	21.5939	0.905138	-1.24227	0.118521	0.213054	0.753852	-0.346544	-0.190562	0.214512	0.115873	-0.578827
30	Male	22.0945	0.940206	-0.530285	-0.274763	0.829332	-0.335074	-1.09646	0.71333	0.381932	0.1991	0.0198889
21	Male	25.9909	0.920466	-2.08573	-1.3647	0.300397	0.589016	-0.0114394	-0.297479	0.493578	0.093865	-0.348118
42	Male	22.0349	0.800595	-1.05711	1.16658	1.38419	-1.41517	-0.452523	0.415279	0.718597	0.0856138	0.27498
44	Male	24.0988	0.978836	0.0663618	-0.0778156	0.171173	-0.104458	-0.969218	0.444452	0.194347	0.337144	-0.125055
44	Male	25.9464	0.879735	-0.330272	0.0393901	1.91656	0.153791	0.242558	-0.633958	0.138057	0.05311	-0.76673
54	Male	25.4809	0.95	-1.18563	-2.16059	0.250208	1.11931	0.469648	0.803655	-0.342774	0.112191	0.175902
46	Male	22.8717	0.851351	-0.270998	-0.175597	1.49932	0.400806	0.602828	0.403058	0.91316	0.373037	-0.133902
57	Male	31.213	1.08227	1.01279	-1.87747	0.332166	-0.136146	-0.361361	-0.615297	-0.311403	0.240699	-0.0284548
46	Male	33.1815	1.01427	0.591529	-0.470917	-0.41194	1.26773	0.202306	0.583463	0.198349	0.429546	0.0921026
68	Male	29.6669	1.05911	1.19406	-2.14695	-0.143627	0.320321	-0.523716	-0.393528	-0.0575648	0.266301	0.250444
43	Male	45.9696	1.11582	4.03451	1.71897	-1.2765	-0.765321	-0.562831	-0.742339	0.706165	-1.32306	-0.131679
42	Male	28.0847	0.984283	1.30702	-0.934382	1.20018	-1.20036	-0.00475865	-0.599342	-0.218415	0.107625	0.333489
59	Male	24.872	0.943905	0.96267	-0.102883	1.53853	-0.251082	-0.495668	0.0691037	0.0894195	0.169738	-0.289229
47	Male	24.0122	0.989293	1.11646	-2.20308	0.859987	0.37754	0.553767	0.0448058	0.473075	0.329811	0.551746
59	Male	23.5678	0.987421	-0.584569	-1.54493	0.464714	0.851764	-0.19753	0.694762	-0.00739148	0.355969	-0.290514
38	Male	25.199	0.884466	2.01418	1.42035	2.19495	-0.22527	-0.770106	-0.873555	0.690802	-0.450977	-0.123262
46	Male	28.3108	0.913284	0.621333	-0.226227	0.630306	-1.51589	-0.718978	0.488507	0.156185	0.314087	-0.427629
63	Male	30.5129	1.10436	1.829	-2.24474	-0.0930875	0.177922	-0.464838	-0.108646	-0.597728	0.270862	-0.288712
41	Male	24.5459	0.908624	-0.352093	-1.14594	1.40299	0.234009	0.184665	0.016414	0.0944492	0.299389	0.0638485
73	Male	27.5992	1.027	0.957805	-1.10842	-0.275286	1.51916	0.705651	0.364905	-0.0234497	0.138791	-0.0633321
75	Male	26.6638	1.002	1.34146	-0.246374	-1.26388	0.12994	-0.813828	-0.226007	0.710999	0.0971867	0.298346
73	Male	27.5926	1.03786	-0.0812852	-1.2533	1.04174	0.618224	0.0312201	-0.667829	-0.306084	0.124888	0.0330115
63	Male	28.2327	0.967526	-0.028213	-2.49418	0.563188	0.207619	-0.22145	0.472941	-0.00738113	0.353035	-0.00976498
70	Male	27.2777	1.02874	1.61776	-0.975483	0.738675	-0.937261	0.0770972	-1.06328	0.110849	-0.0943157	0.0848672
72	Male	29.7073	0.991437	0.564352	-1.82589	-0.319767	-0.83688	0.812909	-0.0111022	0.298584	0.294672	-0.33565
76	Male	25.6016	1.02678	1.70148	-1.41544	-0.308187	1.3946	0.37671	0.211242	0.0847471	0.0973509	-0.287064
46	Male	27.0015	0.985873	-0.503081	-1.89665	0.800549	0.34874	0.415764	0.327697	0.0115285	0.331558	-0.978209
42	Male	27.0479	0.916507	-1.12317	-0.20641	0.569404	-0.226906	-0.56349	-0.320911	0.585606	0.191906	0.443991
61	Male	24.1789	0.949692	-0.0144932	-1.04797	1.44008	-0.797755	0.527739	0.188355	0.142801	0.377282	-0.423368
71	Male	25.8951	0.945892	1.6153	-2.43608	0.686499	0.309266	0.734384	0.521347	0.130439	0.580072	0.0900191
44	Male	28.5594	0.975845	1.70488	-0.649626	1.08817	0.167469	0.255939	-0.535991	0.126734	0.22462	0.126669
53	Male	32.7399	0.985782	1.02537	-1.23343	-0.852478	0.581126	-0.305993	0.452284	0.284968	0.27757	0.275517
69	Male	28.2549	0.994006	0.851501	-1.02704	-0.848675	0.615034	0.0122899	0.497979	0.749362	0.445422	0.462745
49	Male	23.0734	0.932979	-2.57838	-2.95101	1.33512	-0.476975	0.454905	0.531643	0.253727	-0.55304	0.265785
54	Male	27.3238	1.00195	1.02848	0.562018	0.131692	-0.982994	-1.78414	-1.08791	0.132081	-0.102068	0.22597
49	Male	28.0654	0.959319	-1.0259	-1.49156	-0.0954697	0.538043	0.0990111	0.0113019	-0.229978	0.24049	-0.334377
66	Male	25.102	0.974026	1.75788	-0.039558	1.29174	0.748795	-0.344859	-0.990438	0.0763133	-0.103584	-0.298982
70	Male	29.6744	0.936986	-0.789238	-1.23676	0.79291	0.300065	-0.273611	-0.392433	-0.496992	0.240084	-0.617877
39	Male	26.9949	0.952153	1.02593	-0.285222	0.124533	-1.31298	-0.302789	1.19024	0.213519	0.319883	0.106457
53	Male	31.3895	1.0118	2.99659	0.372161	-1.25233	0.621051	-0.918937	0.394538	0.0344633	-0.42106	0.14751
51	Male	27.1001	0.945165	0.0775774	-0.391432	-0.343091	-0.151514	-0.638142	1.07196	0.674782	0.292934	0.690931
48	Male	28.4076	1.01932	-1.96191	-3.57141	-0.741507	0.309336	-0.244562	0.745225	-0.25227	-0.41305	0.133633
69	Male	25.5443	0.928501	0.347283	-0.50003	0.648556	-0.459478	-0.507752	0.2451	0.392705	0.373835	0.406662
79	Male	22.0128	0.894359	-2.31839	-1.69115	0.664625	-0.28541	0.513123	-0.0577062	0.134189	-0.186151	-0.46429
68	Male	25.798	0.98364	1.82804	-0.99517	0.557443	-0.246453	-0.551999	0.946693	-0.086102	0.328147	-0.00196444
77	Male	29.2723	0.946154	-1.23359	-1.74518	-0.571271	-0.46939	-1.1683	-0.401381	-0.635094	-0.191169	0.0183271
76	Male	30.248	1.02765	1.23409	-0.222343	-0.89265	-0.867702	-0.962522	-0.0250048	0.127284	-0.0115992	0.169146
61	Male	23.0406	0.890355	-0.971434	-0.819491	1.34955	0.736208	0.111902	-1.37848	0.651564	-0.0645273	-0.238522
43	Male	24.1821	0.955645	-1.35906	-0.282351	-0.242868	-0.794371	-0.867678	-0.526058	0.245696	-0.0321326	0.335323
42	Male	22.8486	0.894153	-1.20027	-0.129179	1.41891	-0.533046	-0.492362	-0.123533	0.663635	0.0709598	0.0654346
52	Male	23.7178	0.986789	-0.0850458	-1.46876	0.338251	-1.54317	0.0978351	1.12138	-0.0813925	0.257888	-0.541844
74	Male	34.1563	1.07619	0.972472	-2.28136	-1.22979	-0.740344	-0.135949	-0.151398	-0.0456475	0.140495	-0.320684
76	Male	31.4886	1.02793	2.42895	-0.190654	-0.461977	-0.0137638	-0.343124	0.52479	0.274844	0.232494	-0.471792
54	Male	28.668	1.11046	3.0419	-1.15551	0.579697	1.28082	0.202509	0.612119	-0.458013	-0.102539	0.153296
70	Male	27.0955	1.01951	-0.95089	-2.76431	0.242078	-0.50081	0.754487	0.27469	-0.478516	0.0916987	-0.212641
56	Male	28.4053	0.984848	2.77181	0.168714	0.529344	-0.849878	-0.447159	0.519587	-0.12681	-0.115112	-0.125323
49	Male	28.4322	1.07746	1.03071	-1.96606	-0.618447	0.0599914	0.0399877	0.760827	-0.190116	0.322952	0.231568
60	Male	26.0569	0.980229	1.39365	-1.68077	0.355393	0.50025	0.0386215	0.522311	-0.396342	0.403901	-0.0462915
63	Male	29.7333	1.00568	3.09616	-0.217299	1.20042	0.620952	-0.120239	-0.182875	-0.206716	-0.0774445	0.0187142
74	Male	24.5974	1.03406	0.430815	-1.82282	0.266079	-0.733475	-0.763983	0.45474	0.314801	0.274302	-0.0514826
49	Male	24.9651	0.962129	0.406539	-1.05407	0.831962	-0.0940383	-0.315556	0.250222	0.385399	0.39288	-0.0300753
69	Male	25.9475	0.965409	0.585693	-0.950601	1.09076	-0.028655	0.322948	-0.678806	0.139658	0.130797	0.225885
73	Male	21.9138	0.942166	2.5806	0.0927109	0.788676	-0.101445	-0.454637	0.227639	-0.453498	-0.024535	-0.413407
79	Male	25.5882	1.00316	0.999926	-2.04546	0.648753	-0.236511	0.481846	0.891864	-0.0831722	0.476995	-0.378647
48	Male	31.6647	1.04078	1.81795	-1.86739	0.339824	0.562961	0.396337	0.151112	0.0613966	0.349081	0.318519
48	Male	28.6601	0.941839	0.341834	-1.67216	1.54558	-1.58242	0.443815	-1.0156	0.324016	0.000644087	0.53687
57	Male	26.5288	0.941294	-1.36561	-1.61791	-0.414658	0.0616397	-0.66529	0.612575	-0.0760525	0.161022	-0.194183
72	Male	30.0361	1.03137	0.429833	-1.65565	0.798478	0.245448	-0.0245291	-0.746251	-0.237741	0.117444	-0.101383
58	Male	36.7682	1.02395	-1.10421	-3.35829	-3.09862	0.450628	-0.423469	0.565281	0.167658	-0.882507	0.444731
53	Male	26.0537	0.934493	-1.5771	-1.06742	1.0676	0.696091	0.0847222	-0.433027	0.0100219	-0.0895344	0.184216
45	Male	21.6099	0.917965	-2.14843	-1.15346	2.32536	0.353544	0.369641	-1.27121	-0.0388325	-0.616253	-0.888735
70	Male	34.4444	1.11335	2.18991	-1.26281	-0.651512	1.37072	-0.200931	-0.666023	-0.242018	-0.0416162	0.0106552
70	Male	23.4426	1.01379	0.0183266	-1.58668	0.746058	0.246387	0.0781483	-0.070339	-0.329938	0.224827	-0.285758
71	Male	30.2103	1.01169	1.71476	-1.4664	-1.95809	0.333765	-1.05327	0.0878812	-0.309646	0.015172	-0.20562
57	Male	32.0779	0.997275	1.85478	-0.702927	0.596411	-0.0895612	-0.0238093	-0.50367	0.293411	0.327616	-0.10182
67	Male	37.7727	1.03627	-0.401798	-2.24258	-1.28403	-0.999608	-0.391672	-0.69445	0.0893584	-0.0683343	-0.428057
53	Male	29.5311	1.06256	1.80071	-1.78924	-0.68335	-0.174712	-0.645656	0.0577555	0.0370254	0.182109	0.548644
75	Male	29.7686	1.05937	0.935057	-2.14237	-1.60344	-0.807341	-0.487023	-0.308543	0.246668	0.0934292	-0.305273
77	Male	37.6838	1.03554	3.46648	-0.325549	-1.98657	-0.590574	-0.853817	-0.14681	0.429806	-0.599595	-0.215682
45	Male	22.8074	0.831897	0.214533	0.713136	1.16997	0.715616	0.500936	0.96591	0.832263	0.34056	-0.0409209
53	Male	29.1022	0.967677	1.19012	-0.568497	1.707	-0.313351	-0.185976	-0.371108	0.0612719	0.228293	0.12917
61	Male	27.1609	1.02249	-0.651558	-3.24876	-0.033206	-0.777652	0.237434	1.35594	-0.425521	0.0881705	-0.366223
50	Male	27.029	0.929389	0.424703	-0.296591	1.73439	-0.292569	0.550373	-0.1164	-0.0623472	0.218175	-0.663968
68	Male	37.0309	1.06316	2.61329	-1.49153	-0.34108	0.0989493	0.306124	0.417846	-0.118911	0.250349	-0.232259
62	Male	26.2067	0.902041	-2.51579	-2.64409	0.934684	-0.871162	0.793212	0.39165	0.161176	-0.32859	0.152426
73	Male	27.3037	0.960843	1.26895	-1.45988	0.597942	-0.158531	0.0530045	-0.495968	0.141379	0.438696	0.0280736
59	Male	29.5853	1.01437	0.589651	-1.9785	0.124865	-0.406041	-0.493675	0.589362	-0.245441	0.395291	-0.144818
43	Male	27.6506	0.927152	0.476047	0.235586	1.27761	0.21969	-0.583927	-0.319835	0.6076	-0.0671067	-0.178102
30	Male	23.2519	0.870103	-0.65025	0.414081	1.24392	-0.634969	-0.379053	0.0264621	0.385045	0.149632	0.0725622
59	Male	37.8832	1.06435	2.24568	-1.41799	-1.3373	-0.429138	-0.842556	0.178553	0.474793	-0.0534612	0.417879
51	Male	25.7214	1.04	-0.0983609	-2.54202	0.222772	0.0460869	-0.678719	0.295024	-0.421142	0.267335	-0.0321907
69	Male	32.4539	1.036	1.83577	-1.59782	0.549734	0.47964	-0.415394	-0.99461	-0.184145	0.0973363	-0.239315
63	Male	27.2372	0.952427	0.350655	-0.144587	0.208375	1.78101	0.363651	-0.0478562	0.124453	0.328506	-0.167267
64	Male	32.88	0.93203	1.07817	-1.18439	-0.125797	1.0135	-0.290333	-1.11806	0.482882	0.00770058	0.192101
56	Male	27.0861	0.980981	0.207043	-2.62364	0.0391308	0.452478	0.113124	0.425092	-0.0801316	0.348467	-0.0268887
76	Male	33.3876	0.972222	-3.04675	-3.67249	-1.47312	0.340099	0.551841	0.00566842	0.539098	-0.975917	-0.322105
58	Male	26.0928	0.996942	1.15488	-0.781174	0.541814	-0.870989	-0.193763	0.313624	-0.281662	0.368816	-0.340443
72	Male	29.7113	1.20197	2.76707	-0.947746	-1.18466	-0.464696	-1.54818	0.07573	-0.176356	-0.379264	0.747828
45	Male	23.6357	0.904713	-0.582565	-0.221828	1.64625	0.802057	0.756039	0.658274	0.202509	0.372227	-0.0129139
50	Male	34.1736	1.10835	-0.357141	-3.1713	-2.05909	-0.0718952	-0.274879	0.0638534	-0.268193	-0.373619	0.284554
76	Male	24.4788	1.04545	-0.651228	-0.810795	1.44583	-1.3651	-0.988176	-0.92015	-1.0173	-0.373097	-0.260131
71	Male	24.1217	1	2.38757	0.457374	1.04721	2.12847	-0.622408	0.118319	-0.570328	-0.247512	-0.807791
25	Male	25.8175	0.913706	-1.46483	-0.270182	0.692927	0.104573	-0.629118	-0.877937	0.471862	-0.03149	0.0725304
51	Male	21.6526	0.974603	0.956623	0.174501	1.00818	1.16015	-0.376336	-0.290703	-0.0298404	0.0119363	0.371626
47	Male	23.0616	0.935618	-0.187606	0.0274448	1.50309	0.599137	-0.527773	-0.539215	0.700838	-0.058328	0.0506273
66	Male	24.772	1.04212	0.504213	-2.53386	0.0807303	-0.309623	-0.0252391	0.137007	-0.211108	0.0788423	0.0120675
45	Male	24.5869	0.867886	2.04028	0.456799	2.55525	0.144506	1.20499	-0.25046	0.829408	-0.130102	0.532938
67	Male	35.5946	1.12724	1.7753	-1.41723	-1.79767	-0.39609	-1.24705	-0.432032	0.00840527	-0.177971	-0.240006
66	Male	28.6163	0.969666	1.65109	-1.6976	1.07404	0.607943	0.412766	-0.0282245	-0.0437281	0.468984	-0.334162
69	Male	25.6792	1.00107	-0.0559178	-1.78781	1.16987	-0.167663	0.160617	-0.35642	0.0184565	0.190466	-0.271923
58	Male	26.3015	1.03512	4.86211	0.553807	1.3976	-0.26104	-0.279322	0.342523	-0.418991	-1.00229	0.108924
46	Male	26.3602	0.946411	-0.750574	-1.34461	0.764514	-0.90317	-0.266864	0.75747	0.132797	0.286207	0.308345
24	Male	22.0781	0.891258	-2.8346	-1.26064	0.916393	-1.5506	0.569791	0.609221	0.466062	-0.225276	-0.10296
55	Male	23.1396	0.904523	2.57519	1.5352	1.70188	0.218402	-0.17474	-0.732382	-0.22398	-0.583145	-0.683607
62	Male	34.5754	1.06661	1.818	-1.91663	-0.375524	-0.491414	-0.326944	0.67129	-0.23927	0.353307	0.00403847
59	Male	25.3737	1.00842	3.60883	-0.623562	1.06935	-0.451263	-0.688979	-0.0761441	-0.257816	-0.326355	-0.25471
78	Male	24.1284	0.994748	2.20811	-0.411137	0.075883	-0.20825	-0.334224	0.00725942	0.362563	0.0926446	-0.0929521
61	Male	29.4715	0.999043	3.38667	0.107754	-0.338244	0.569161	-0.199443	0.553355	0.185739	-0.11571	0.00533394
58	Male	28.9234	1.04869	2.43802	-1.14376	-1.27837	1.45212	-0.837153	1.4137	-0.146037	-0.083144	0.270472
77	Male	40.2206	1.13296	4.37442	0.505809	-1.78208	-0.676528	-1.06474	-0.394252	0.209897	-1.19533	-0.237031
49	Male	24.7424	0.899502	-2.7476	-1.34831	0.921268	2.00882	0.361015	-0.650539	0.187749	-0.63315	-0.248378
23	Male	23.7935	0.894106	-1.20911	0.0299964	1.46885	-0.275516	-0.946408	0.0159118	0.517667	0.0490365	-0.0347243
67	Male	36.3628	1.03262	3.72667	-0.659581	-1.13009	2.08536	0.321786	0.381171	0.00987578	-0.571687	-0.217666
61	Male	26.2354	0.964249	1.5374	-0.741899	1.78479	-1.92679	-0.184413	-0.171847	0.105481	-0.134962	-0.136561
50	Male	28.8875	1.02718	2.49265	-1.22647	-0.630131	0.723509	-0.782841	0.600466	0.229413	0.213035	0.133137
76	Male	25.8984	0.985045	2.11357	-0.941785	0.154529	-1.07999	0.108611	0.146251	0.240014	0.221019	-0.104361
62	Male	27.9237	1.01207	0.325946	-0.894129	0.398108	1.16832	-0.00607725	-0.742921	-0.0616288	0.146892	-0.134096
66	Male	24.9267	0.968159	-1.06038	-2.63117	0.736449	-0.0223048	0.453773	0.686166	0.147143	0.28458	0.02893
74	Male	28.7671	0.997047	0.00609007	-2.55234	0.820552	-0.0652023	0.600072	0.0243268	0.140373	0.394547	-0.0443791
62	Male	30.066	0.948097	-1.99369	-1.73855	-0.910646	0.344669	0.0173478	-0.360043	0.31455	-0.157856	0.270694
35	Male	29.4213	1.08301	0.506254	-1.95328	-0.770775	-0.0189765	-0.90642	-0.00169502	-0.398756	0.0992075	-0.0178608
51	Male	26.0113	0.965957	0.890303	-2.44037	1.08533	0.349369	0.803557	-0.225778	0.17778	0.436245	-0.121951
76	Male	26.7883	1.00094	0.554352	-0.926787	-0.234567	1.49831	-0.404664	-0.380854	0.263809	0.107239	-0.298579
45	Male	22.8209	0.964781	0.54316	-0.371992	0.92097	-0.488183	-0.657756	0.167176	0.11214	0.085225	0.173579
53	Male	29.7195	1.05294	3.51919	-1.02288	0.968981	-0.547171	-0.369291	0.39122	-0.150256	-0.152009	0.526273
49	Male	28.1865	1.00098	-0.81049	-2.11133	-0.838293	-1.38236	-0.265379	0.825563	0.04859	0.105205	0.251408
70	Male	28.0681	0.939815	3.47016	0.721831	0.837184	-0.867613	-0.36967	-0.321568	0.384648	-0.42884	0.202854
67	Male	26.1172	0.965622	1.20844	-0.626922	1.36437	-0.313482	-0.216816	0.133178	-0.188595	0.352054	-0.412803
54	Male	34.3582	1.04609	2.05726	-1.81019	0.538123	0.524154	0.709861	0.78773	-0.272681	0.261109	-0.398464
51	Male	28.3047	0.991516	0.550561	-1.90922	0.490176	0.503375	0.0876855	-0.087003	0.0580568	0.374695	0.242757
53	Male	32.899	1.02273	0.717169	-1.54181	0.517909	0.0991789	-0.463323	0.123055	-0.0669191	0.348969	0.396015
70	Male	29.6048	1.00833	-0.0431855	-1.27129	-0.0154237	-0.632031	-0.873241	0.576802	-0.289587	0.191938	-0.359401
59	Male	29.9438	1.03307	0.728555	-2.06761	0.0561327	-0.282685	-0.103689	-0.0791166	-0.105418	0.342171	-0.232502
55	Male	26.0017	1.01767	1.43657	-1.79803	0.794965	-0.837176	0.121012	0.416356	-0.311087	0.390169	-0.0513525
43	Male	32.7757	0.97277	4.34697	0.142543	1.50776	-0.270937	0.180466	0.272871	0.306224	-0.42949	0.305764
62	Male	24.9048	0.951613	-1.20761	-1.8079	1.2755	0.096667	0.153429	-0.785414	0.455772	-0.104519	0.471873
53	Male	24.4123	0.985552	-0.75262	-2.86885	0.416571	1.18253	0.977254	0.476794	0.0767605	0.0275567	-0.10945
62	Male	27.1326	1.08369	2.05138	-2.46018	-0.517053	-0.00452591	-0.277829	0.625121	-0.0494334	0.309045	0.287097
44	Male	28.2008	0.941634	-0.0668417	-0.519724	1.31348	0.267403	-0.251764	-0.653284	0.238416	0.14019	-0.261615
42	Male	27.1839	0.976258	0.376621	-0.702817	0.837967	1.01477	0.520067	0.563604	-0.173476	0.469978	-0.122988
74	Male	28.9165	1.0229	-1.05244	-2.88568	-0.522959	-0.432372	0.0257297	-0.158214	0.305237	-0.159068	0.153368
44	Male	23.0711	0.915493	0.968815	0.312494	1.51093	0.236782	-0.393244	0.130994	0.207723	0.189981	-0.195106
72	Male	26.8163	1.05469	1.49134	-1.66356	-1.17327	0.263487	-1.00817	1.02631	-0.91261	0.346513	-0.241053
69	Male	27.7996	0.999049	2.24595	-0.774178	0.51906	0.128765	-0.146445	0.721956	-0.0938536	0.412119	-0.0149456
74	Male	24.1752	1.01923	-0.71509	-3.32805	-0.419918	0.458284	0.348688	0.698283	-0.306123	0.131793	-0.120212
62	Male	29.0088	0.984186	3.49797	0.138397	1.36725	0.525007	0.130822	-0.0184099	-0.209658	-0.177356	-0.5758
52	Male	22.4515	1.00543	1.31081	-1.03878	0.277661	-1.21188	-0.300896	0.715847	0.0020644	0.207006	0.559425
43	Male	24.3515	0.947072	1.75618	0.182074	1.30977	0.610893	-0.579065	0.334211	0.790175	0.0917307	0.292401
51	Male	26.8396	0.9499	0.0731287	-1.47938	0.644113	0.646505	-0.12289	0.465568	0.129202	0.437906	-0.40899
46	Male	23.3754	0.873727	-1.35079	0.120782	1.02788	0.460856	-0.186747	0.357496	0.487444	0.292718	0.100167
57	Male	34.2428	0.989538	2.66321	-0.91159	1.12055	0.0598556	0.980628	0.0842932	-0.0306623	0.305026	-0.387552
70	Male	30.7937	1.1173	0.808695	-2.13263	-1.04686	-1.07364	-0.986953	-0.812853	-0.135974	-0.123819	0.308061
52	Male	29.6576	1.02233	1.47732	-1.11894	-0.105393	0.698819	-0.484162	0.251979	-0.433452	0.346167	-0.051012
53	Male	33.6031	1.02941	1.28466	-1.54718	-0.858625	-0.443866	-0.599449	0.292973	0.0224694	0.262248	0.322828
63	Male	19.6436	0.906742	4.44228	1.93199	1.99104	-0.393922	-1.85839	-0.199782	-0.490529	-1.81989	0.0392261
74	Male	27.5252	0.985994	0.112107	0.572159	-0.342346	0.0583569	-0.503323	-0.00947842	-0.125666	0.426052	-0.317072
76	Male	21.9863	0.945745	-3.32805	-1.88635	0.835635	-0.562521	-0.0629518	-0.171233	-0.152879	-0.566834	-0.647887
70	Male	33.585	1.04244	0.630823	-1.64112	-1.86668	-0.370105	-0.788497	-0.307906	0.331508	-0.132026	-0.144834
60	Male	26.736	0.955963	-0.853439	-1.8299	-1.12698	-1.46505	-1.15046	-0.0287453	-0.185209	-0.155737	0.658515
67	Male	23.661	0.948553	-4.17919	-3.4307	-0.0942582	-1.8959	0.178892	-0.471341	-0.31242	-1.97676	0.0696487
66	Male	21.1566	0.912299	-1.7187	-0.822483	-1.63845	-0.186939	1.54609	0.649913	-0.11337	0.165421	-0.345122
72	Male	26.8362	0.99321	0.515607	-2.40566	0.368745	0.699844	1.4539	0.218925	-0.0126724	0.251367	0.0135292
70	Male	30.8039	1.13654	0.899049	-4.25374	-1.32392	0.0101403	-0.245611	0.493269	-0.441086	-0.165264	0.266909
62	Male	28.9196	1.03927	-0.351826	-3.05452	-0.956795	0.629853	0.38775	-0.165331	0.0397767	-0.0356559	0.0524344
65	Male	26.886	0.915205	0.60549	-0.472558	0.730884	0.437902	0.300924	-0.287975	0.664235	0.422812	0.150366
73	Male	28.3092	1.05447	0.387836	-2.02196	-0.365024	2.90562	0.350316	-0.120997	-0.900969	-0.342324	0.0942412
42	Male	25.4532	0.99484	3.18023	-0.782427	1.69954	-0.210918	0.398719	0.0679394	0.0400041	-0.0933884	0.509915
61	Male	26.2126	0.939857	-0.307292	-1.0119	0.923363	0.43314	-0.260338	-0.845409	0.239182	0.0938295	-0.0759099
50	Male	24.1573	0.963974	0.648527	-1.35577	1.12938	1.24689	0.598711	0.0284433	0.232252	0.387935	-0.0895824
70	Male	24.6198	1.02525	0.709053	0.254794	-0.380712	-0.226517	-1.82506	-0.911913	-0.437827	-0.0748361	0.577006
75	Male	21.1986	0.972284	0.994413	-0.390305	1.54787	-0.291402	0.235503	0.388584	-0.43804	0.297019	-0.374754
68	Male	24.2539	0.936556	2.68491	0.887888	1.35745	0.209576	0.140175	-0.248009	0.273884	-0.0528785	-0.404048
29	Male	25.0796	0.894581	-0.479348	-0.460315	0.982112	-0.0387797	0.229967	-0.212601	0.954875	0.499181	-0.254991
46	Male	35.597	1.05148	1.29329	-1.95178	-0.672463	0.546286	-0.2229	0.0155029	0.0690061	0.227348	0.574729
56	Male	25.3069	1.03622	-0.471745	-2.92644	0.348251	-0.770081	-0.140549	0.639064	-0.120546	-0.0789908	0.597919
79	Male	35.4187	1.08014	-0.183181	-2.071	-2.17556	0.984381	-0.635832	-0.689014	0.482723	-0.351038	-0.308709
68	Male	28.1615	0.950467	0.152272	-0.273064	0.892171	-0.65981	0.155354	-0.0966729	-0.496676	0.322432	0.0529822
67	Male	32.2399	1.11011	3.23421	-0.262555	-2.23464	0.0169	-1.23803	-0.335828	0.539883	-0.786804	0.208126
79	Male	23.1676	0.931606	2.19827	0.153031	0.951894	-0.313605	0.280669	-0.112569	0.472878	0.106473	0.405973
75	Male	25.9181	0.981818	1.99623	-0.0676226	1.49757	0.74462	-0.337841	-0.419061	-0.192646	-0.0105699	-0.185104
74	Male	23.4389	0.991314	0.0422934	-1.3393	0.349739	-1.21702	0.0248796	0.274436	0.0478973	0.0972433	0.00591645
49	Male	26.672	0.973113	0.748015	-0.644806	0.707619	0.365429	-0.0602244	0.084612	0.219235	0.296291	0.024357
60	Male	36.2269	1.05263	0.63361	-2.44835	-0.457675	1.20711	-0.46565	0.198498	0.0171359	0.116692	0.140068
73	Male	28.0602	1.05929	0.545832	-3.07858	0.521815	0.60756	0.479369	-0.141226	-0.324692	0.243013	-0.0738526
66	Male	23.1458	0.850369	-0.376801	-0.764451	2.27581	-0.844777	1.85055	0.316262	0.719366	0.137441	-0.570418
51	Male	32.0271	1.05048	2.92392	-1.26063	0.610157	0.133997	0.0414648	-0.202115	-0.245902	0.0976523	0.464121
42	Male	24.9511	0.948919	1.57691	0.18569	0.264353	0.982481	0.358495	-0.0630683	0.385937	0.293137	-0.109242
72	Male	20.3723	0.882159	-1.71168	-1.19623	-0.267646	0.0908656	0.478164	-0.00380016	0.75037	0.122449	-0.0243837
60	Male	29.2509	1.0343	-0.0785326	-2.51776	0.221325	-0.506243	0.343177	-0.512982	0.0808768	-0.0639839	0.438072
75	Male	31.2592	1.08257	1.60383	-1.08851	-2.24625	-1.52735	-0.85363	0.339527	-0.243339	-0.153842	-0.105333
69	Male	21.3919	0.937866	-0.124593	-1.66538	1.21403	1.29551	0.148504	-0.866611	0.327169	0.0169788	0.166844
62	Male	24.1251	1.03757	1.88293	-2.16858	0.721641	0.392447	-0.24018	-0.403022	0.175606	0.278924	0.129161
43	Male	21.7909	0.874109	-1.32145	-0.685895	0.844776	0.510458	-0.291136	-0.413868	0.423788	0.106835	-0.262987
45	Male	21.1139	0.833516	-1.3408	0.112748	1.03505	-1.48058	-0.56206	0.132236	0.719205	-0.0394602	0.240269
49	Male	24.2394	0.825271	-0.238289	1.03856	1.80056	-1.41147	0.566656	-0.0813509	1.06203	0.164525	-0.165833
42	Male	34.2868	1.08026	3.55517	-1.62281	0.871912	0.53213	0.370344	-0.133871	0.182413	-0.161165	0.407771
73	Male	26.9375	1.05931	2.94215	-1.18559	1.01428	0.513057	-0.38758	-0.515311	-0.0310613	-0.107782	-0.248094
74	Male	28.074	1.14433	2.76838	-1.11008	-1.04818	0.558252	-0.82653	0.460595	-0.463945	-0.168212	0.284765
63	Male	22.076	0.894201	-2.97625	-0.230231	0.967746	0.056215	-0.169011	-0.88542	0.247237	-0.502515	-0.513605
54	Male	28.6609	1.01961	2.69252	-0.0297534	-1.20537	-0.349437	-0.772519	0.060465	0.270739	-0.175302	0.334781
67	Male	38.3621	1.03388	1.65808	-0.402009	-2.27727	-1.49157	-0.816636	-0.425907	0.529335	-0.288959	-0.274667
71	Male	31.1853	1.05784	2.08267	-2.19666	-0.0161405	0.234426	-0.333713	-0.0276936	-0.380216	0.311567	0.0437674
79	Male	32.7778	1.09035	1.48017	-1.10691	-1.69515	-0.584083	-0.537565	-0.317989	0.046582	0.00522823	-0.101669
51	Male	26.6938	0.913632	-1.04576	-1.75504	2.37732	-0.28072	0.682012	-0.20606	0.410772	-0.049928	0.451193
62	Male	26.6236	1.0142	-0.422766	-2.54456	0.360504	-1.74508	-0.546038	0.0203829	-0.280808	-0.125724	-0.18375
51	Male	24.0515	0.963158	0.546752	-1.11989	1.45305	0.737845	0.52799	0.279799	0.275615	0.444003	0.523373
73	Male	25.791	0.934132	0.918485	-0.975216	1.67617	1.46636	-0.0217312	-0.650397	0.0219714	-0.131236	-0.415202
43	Male	24.2926	0.920635	-0.898269	-1.17835	1.53602	0.310311	0.757587	-0.0953457	0.344484	0.197123	-0.0981807
65	Male	31.815	1.05603	2.65564	-1.79865	0.491265	-0.0456856	0.277637	-0.275032	-0.123018	0.269491	-0.20179
51	Male	28.1595	0.953216	0.984753	-0.0433872	0.441037	0.364516	-1.19966	-0.204253	0.269599	0.158895	0.44839
46	Male	26.9459	0.98436	2.80481	-0.258615	1.30192	-0.0199318	-0.292853	0.0885426	0.17254	0.0407013	0.252377
47	Male	33.4924	1.03492	1.07148	-1.27907	-0.423434	-0.909051	-0.183146	-0.757984	0.0772314	0.125908	-0.160794
56	Male	29.3061	1.01823	2.80855	-0.326734	-0.0589863	0.0744963	-0.69945	0.167512	-0.276615	-0.00580897	-0.0265542
66	Male	29.2715	1.06679	3.55699	0.217563	0.179928	-1.12496	0.000206099	0.0623415	-0.526419	-0.38165	0.0216027
70	Male	26.5703	0.977059	-1.00538	-1.92865	-0.006087	-0.144361	-0.240618	-0.287391	-0.0434	0.0933335	-0.040189
49	Male	32.5589	1.03534	1.94551	-1.15808	-0.0233441	-0.442808	0.287125	-0.591229	-0.0632434	0.0777906	0.204696
77	Male	24.3235	0.944332	-1.12868	-2.25676	0.295598	0.318828	0.331926	-0.420041	0.432351	0.148633	-0.218775
75	Male	24.1352	1.06719	0.416612	-2.37413	-0.412004	0.180157	-0.484022	0.0785572	-0.324014	0.222607	0.28726
77	Male	31.3043	1.05023	1.35921	-2.37406	0.490273	-0.455799	-0.258116	-0.12366	-0.559503	0.357911	-0.299069
68	Male	26.3067	1.02592	-0.307979	-1.79164	-0.793433	0.043035	-0.452509	0.105528	-0.308163	0.279235	-0.0302171
49	Male	24.2239	0.993691	1.68409	-0.677684	1.09055	0.72112	-0.226543	0.0540963	-0.1176	0.205796	-0.121433
44	Male	24.575	0.933548	-1.462	-1.31315	0.581597	1.71249	0.263015	0.549634	0.107037	-0.0611088	-0.293476
72	Male	27.9113	1.05446	3.09026	-0.601663	0.722071	-0.504901	-0.625008	-0.780935	-0.183995	-0.155132	-0.220777
77	Male	27.8551	1.09176	2.73072	-1.57015	-0.518828	-1.67202	-1.3216	0.728544	-0.616398	-0.406463	0.323497
66	Male	28.5871	1.00934	-0.0255204	-1.87297	0.279279	-0.929791	-0.300847	-0.105563	0.00343493	0.350639	-0.222813
59	Male	30.5299	1.0069	2.56371	0.250955	-0.414529	-0.283104	-0.975895	0.720379	0.17237	0.124412	0.00492955
75	Male	22.7918	0.917004	-0.371301	-1.25698	1.13141	-2.05553	-0.653707	0.0838529	-0.0545774	-0.0140179	-0.735224
70	Male	26.8868	1.0101	2.32414	-0.941165	0.884059	-0.0458264	-0.0197868	-0.104626	-0.0494862	0.0887274	0.577775
42	Male	25.7995	0.987952	0.29484	-1.01244	0.390836	-0.941028	-0.161642	-0.0687848	-0.186671	0.351017	-0.391449
62	Male	24.8356	1.03652	0.542706	-2.1926	-0.349554	0.285394	-0.561842	1.0075	-0.30991	0.338886	0.0678672
72	Male	27.8395	0.989474	-1.27434	-2.91843	-0.274718	-1.35573	-0.058918	-0.320323	-0.2861	-0.335576	0.073654
67	Male	25.0402	0.993939	1.66004	-1.31801	0.902913	0.556007	0.875147	0.324853	0.229338	0.425168	0.168952
74	Male	26.5061	0.972449	1.37887	-0.259313	0.670868	-1.32935	0.253786	-0.934756	-0.18895	-0.11567	-0.0266095
55	Male	26.1858	1.0411	0.656257	-0.836039	-0.232998	0.591956	-0.370302	0.775864	0.379621	0.594984	-0.86033
72	Male	29.1254	1.04679	3.08879	-0.54828	-1.21087	0.375095	-0.622322	0.882942	-0.263867	-0.172045	0.145779
74	Male	28.669	1.00998	0.36351	-2.26008	0.0878513	-0.212401	-0.0252096	0.162563	-0.125755	0.0941123	0.0782568
71	Male	24.5986	1.03118	2.79653	-0.496477	-0.0523168	2.01702	-0.00123062	0.0543408	0.0269934	-0.297854	0.0773403
54	Male	33.3961	1.03111	3.02656	0.111547	-1.52262	-0.0136778	-0.8413	0.504281	0.483216	-0.360675	0.129898
51	Male	29.7562	1.03742	1.24182	-1.74494	-0.18797	-0.656629	-0.143043	-0.0720209	-0.333273	0.252864	0.314066
73	Male	25.8939	0.938953	0.157411	-1.23331	0.995416	0.320982	0.806471	0.0586305	0.158546	0.365539	-0.729689
63	Male	26.6411	0.946482	0.576241	-1.66569	1.00963	-0.717313	0.121831	0.7196	-0.18486	0.437826	-0.662884
77	Male	30.7978	0.989111	2.74831	0.295717	0.453825	-0.061799	0.328528	-0.510932	0.35552	0.0260843	-0.0204896
64	Male	25.6156	0.916503	-1.65367	-2.09505	1.32186	-0.757625	1.40245	-0.146065	0.178505	-0.046462	0.00530317
76	Male	26.4134	1.07716	2.41062	-1.20036	0.536343	-1.40187	0.41008	0.503571	0.0992714	0.227519	-0.36088
75	Male	30.2457	1.02406	0.836121	-1.93548	-0.123922	-0.159203	-0.966172	0.152018	0.0907185	0.198583	0.122768
72	Male	30.1654	0.979497	0.701505	-0.246111	-0.821495	0.874943	0.347856	-0.650657	0.301782	0.307555	-0.699199
25	Male	18.5878	0.801743	-1.30991	2.34173	1.73368	-2.01494	-0.617972	0.659523	1.03641	-0.481069	0.0633571
47	Male	29.0533	0.974408	-0.262334	-0.990967	-0.09907	1.06314	-0.377426	0.153644	-0.159109	0.376194	-0.286207
54	Male	28.5509	0.968511	0.843518	-1.54366	1.06568	0.774909	0.318997	-0.301887	-0.0988936	0.3362	0.0126998
42	Male	33.4413	0.994176	0.22556	-0.631447	-2.10961	-0.616851	-0.673935	0.386036	0.433867	0.098125	-0.222093
71	Male	26.3816	1.06051	1.84821	-1.67844	0.389277	-0.281296	-0.648163	0.20817	0.570934	0.351062	0.0323064
42	Male	22.6865	0.881974	0.539753	-0.496654	1.5301	0.600148	0.484986	0.055825	0.590824	0.411597	-0.0543024
64	Male	27.0369	0.992024	0.196194	-1.65621	0.409754	1.26315	0.305805	-0.0111439	-0.0915652	0.247757	0.242054
26	Male	23.3868	0.898721	-0.753343	-0.764489	2.02298	-0.59109	-0.163508	-0.698077	0.280485	-0.233654	-0.171147
45	Male	26.2759	0.951952	1.27529	-0.85495	2.06877	-0.526977	0.284767	-0.464317	0.111349	0.112479	0.198376
63	Male	40.2946	1.06939	2.81836	-1.07725	-1.48258	-0.758661	-0.859741	0.250609	0.321844	-0.183813	0.483829
67	Male	30.4497	1.05924	0.409612	-1.00028	-1.48647	0.916815	-1.08664	0.0138507	0.293602	-0.0779818	0.642585
75	Male	31.1185	1.03878	0.877776	-1.40802	0.331305	0.561359	0.217453	-1.29627	0.336585	0.13326	-0.120934
75	Male	30.3265	1.01495	4.30958	-0.0467562	1.04152	0.623436	-1.04449	0.565718	-0.139587	-0.472756	-0.635004
49	Male	25.1197	0.932995	-0.613772	-1.8798	0.370845	0.298454	0.0850769	0.716199	-0.161812	0.419223	-0.185362
75	Male	31.2585	1.00284	-0.477519	-2.10579	-0.667715	-1.02655	-0.298083	0.825016	0.153812	0.244463	-0.298721
59	Male	30.9708	1.09742	2.82985	-1.862	-0.197762	0.0208578	-0.131151	0.462374	-0.24856	0.235674	0.0622647
78	Male	25.2759	1.0177	1.96529	0.149474	-0.0104764	0.938375	-1.03885	-0.517216	0.0518599	-0.0467116	0.413209
50	Male	23.1581	0.951116	1.05317	-0.823476	0.251777	0.157374	0.336785	0.642156	0.0553445	0.430146	-0.127869
68	Male	20.8701	0.88764	-2.04883	-1.88413	2.45786	-0.615568	1.83149	-0.334184	0.837308	-0.304808	0.41062
44	Male	23.9657	0.847953	2.16857	1.44878	1.5628	1.09128	-0.413474	-0.955323	0.514054	-0.417881	-0.124104
67	Male	26.5924	1.01418	0.363967	-1.13168	0.906463	-0.639936	0.107342	-0.417081	-0.144687	0.172324	0.0438115
67	Male	24.5388	0.90186	-2.03765	-1.83197	0.687447	0.437039	0.460122	-0.202404	0.279405	0.0176448	-0.334915
41	Male	24.7759	0.912121	-0.02482	0.885706	1.06285	-0.440045	-0.864502	-0.493839	0.51582	0.0614395	0.158882
58	Male	25.247	0.946764	3.63022	0.105671	1.88651	-0.379523	0.230355	0.584437	0.50379	-0.264194	-0.78911
67	Male	27.4614	1.08824	0.367743	-3.1936	-0.00903677	-0.599619	0.024399	0.175837	-0.240271	0.220747	0.175251
47	Male	30.4761	1.00539	0.110669	-2.00131	1.13527	-1.16401	0.216819	-0.235358	-0.340431	-0.0351952	0.114927
70	Male	26.2797	1.05053	0.125757	-2.17943	0.00856925	-1.06888	-0.901764	0.598687	0.0627603	0.163362	0.0990854
52	Male	28.3041	1.02031	1.42849	-1.80541	0.756011	0.972673	0.361581	-0.232568	-0.17452	0.157266	0.328699
44	Male	26.7464	1.02902	0.444187	-1.96824	0.211059	-0.53473	-0.680736	0.577194	-0.149027	0.178509	0.69972
67	Male	23.9223	0.87334	-1.46807	0.10615	0.557529	0.048375	-0.593295	0.303452	-0.206135	0.259876	-0.814992
61	Male	37.7201	1.14613	4.3427	-0.788172	-0.761135	-1.23126	-0.570798	-0.231862	-0.0370457	-0.815134	0.0307259
62	Male	23.9703	0.879639	1.67233	0.739294	2.3249	0.270281	-0.629119	-1.14033	0.278479	-0.665756	0.299698
53	Male	24.2721	1.01246	2.78529	-0.791059	1.39032	-0.218954	-0.23191	-0.122106	0.0786859	0.105451	-0.518253
75	Male	26.2132	0.991919	0.975428	-1.34105	-0.574448	-0.297977	-0.285018	0.107594	-0.463152	0.160461	0.105339
71	Male	29.0011	1.08648	3.47187	-1.28627	0.454116	-0.797912	-0.0529388	0.411442	-0.249538	-0.0347752	-0.215596
77	Male	24.8495	0.947162	1.42074	0.160925	0.245002	0.237569	-0.810865	0.0620874	0.249183	0.359789	0.112344
60	Male	29.9672	1.05983	1.44272	-1.77288	0.101071	0.614673	-0.435171	-0.0792509	-0.234097	0.250734	0.181311
75	Male	30.5098	1.0429	1.13488	-1.96917	-0.803232	0.547947	0.125989	-0.543165	0.461929	0.113335	0.219405
77	Male	26.7874	1.0494	0.514728	-0.789057	-1.33285	-0.465945	-0.993115	0.106931	0.0814805	0.269492	0.103814
75	Male	26.78	1.03434	1.8161	-1.69665	0.83728	-0.348929	-0.711158	0.38259	-0.328586	0.185232	0.0625965
46	Male	22.9133	0.988852	-2.53066	-2.66094	0.817586	-0.345031	-0.10569	-0.459939	-0.00845737	-0.58563	-0.233163
55	Male	29.0407	0.972248	-0.228936	-1.49629	-0.82762	0.995617	0.0402095	1.19867	0.292716	0.0637256	0.216705
66	Male	25.9716	0.945	0.0100318	-1.07327	0.98431	-1.03896	-0.432522	-0.214347	-0.210863	0.28127	0.202577
59	Male	23.536	0.926752	0.866035	-0.891979	0.3269	-0.412143	-0.533651	0.748632	0.31553	0.364628	-0.0205321
48	Male	23.7753	0.924658	-1.66576	-1.62127	1.13582	0.243561	-0.367155	0.600747	0.415147	-0.0230761	0.237997
69	Male	27.8298	0.980905	1.56689	-0.656119	1.65482	0.239422	-0.28821	-0.438935	0.149195	0.131426	-0.0563163
64	Male	21.0185	0.885806	-2.43199	-1.22832	1.24206	-1.29461	-0.442884	-0.109814	0.24635	-0.390605	0.129875
41	Male	23.7947	0.885035	1.83851	1.84247	1.85518	-1.18695	-0.348841	0.880274	0.483322	-0.304716	0.232206
66	Male	31.8283	1.05909	5.55714	0.80391	-0.455918	-0.640691	-0.951764	-0.21806	0.113376	-1.73139	-0.0138655
36	Male	24.5515	0.900498	-4.81592	-1.94646	0.571745	0.445938	-0.694677	0.86488	0.32065	-1.2033	-0.266425
47	Male	24.0495	0.935673	1.67078	0.332063	0.929442	0.467711	0.0141821	-0.295861	-0.235851	0.25563	-0.733612
43	Male	25.3063	0.920298	-0.689072	-1.20802	1.36878	-0.654374	-0.767315	-0.0397325	0.354063	0.0637639	0.535932
50	Male	22.1107	0.928256	3.53809	1.50489	1.57286	0.734249	-0.357678	0.99201	0.365807	-0.445247	-0.338294
69	Male	24.2663	0.967471	-0.6946	-2.10034	0.850588	-0.159403	-0.303249	0.0651206	0.195297	0.113996	-0.250028
59	Male	30.5067	1.03795	0.946451	-1.03493	0.255446	0.61215	-0.796779	0.306017	0.204127	0.354788	0.519259
63	Male	25.5446	0.993946	-2.40359	-3.52394	-0.557943	1.06231	0.259793	-0.0136994	-0.050178	-0.748618	0.270516
64	Male	23.9426	1.02178	1.14089	-1.20016	-0.344637	0.267967	-0.542566	1.06494	-0.413412	0.475739	0.0350325
39	Male	26.5819	0.923679	-0.965491	-0.847529	1.17674	-0.774274	0.0118155	-0.298018	0.371573	0.144028	0.182678
67	Male	23.9094	1.00097	-0.504386	-1.72423	0.00352709	-1.19813	-1.00614	-0.106685	-0.389283	0.0495818	-0.16927
41	Male	23.1338	0.855397	-2.68266	-0.687792	1.09145	0.190611	-0.11015	0.562234	0.265123	-0.18752	-0.39174
45	Male	22.6706	0.862305	-1.09812	-0.285577	1.23876	-0.799899	0.305036	-0.0765047	0.324109	0.233368	-0.278823
27	Male	20.9243	0.890909	-4.00807	-2.39531	1.19269	1.20916	0.223242	1.14101	0.598656	-0.800572	-0.569583
65	Male	40.131	1.0684	2.35135	-0.899374	-1.30704	-0.383121	-0.610307	-0.406684	0.443388	-0.128483	-0.0955888
45	Male	27.8504	1.02287	1.26688	-1.46237	0.650193	-1.34225	-0.489693	0.0855113	-0.0671966	0.218279	0.200766
69	Male	25.0407	0.985507	-0.147423	0.261067	0.35817	0.426887	-0.814104	-0.403402	-0.483901	0.180611	-0.0654624
72	Male	23.058	0.925714	-3.7536	-3.56315	1.76592	0.941315	1.55168	-0.335062	0.536182	-1.35114	-0.339336
69	Male	23.417	1.03846	-1.81846	-2.93822	-0.0348744	0.477961	-0.29168	-0.0231073	-0.084895	-0.366989	0.102541
73	Male	36.6348	1.11224	1.24513	-2.58037	-1.2735	0.419583	-0.29805	-0.7918	0.403965	0.0198297	-0.000659793
78	Male	24.8783	0.919436	-0.719458	-0.715673	0.737166	-0.0173317	-0.770676	-0.589143	0.183347	0.0887749	-0.0369002
54	Male	25.5142	0.904339	-0.606176	0.0865705	0.67304	0.0611854	-0.242246	0.838502	0.652293	0.460469	-0.179785
71	Male	23.8204	0.93545	-0.705044	-1.35962	0.922495	-1.38018	0.217069	-0.257572	0.134487	-0.110849	-0.151464
71	Male	31.2356	1.04976	3.53781	-0.932324	-0.131706	-0.419295	-0.851185	0.499242	-0.216475	-0.105854	0.426692
79	Male	26.7558	1.02802	-0.139037	-2.92831	0.193952	0.347382	0.349553	-0.170318	-0.218051	0.0726515	0.189544
59	Male	33.9035	1.04367	3.34652	0.933248	-0.613436	-0.522473	-0.501976	0.453509	-0.288528	-0.232504	-0.417687
48	Male	24.5482	0.994681	-1.00445	-2.18389	0.271148	0.33281	0.0200043	-0.449492	0.0755511	0.0660481	-0.104653
74	Male	18.9189	0.904762	2.51774	2.29767	1.89703	0.701886	-0.722408	-0.041279	0.184456	-1.1791	-0.622585
70	Male	34.1974	0.96	0.932386	-1.32471	-0.883393	-0.148718	-0.323754	-1.09594	0.166297	0.113488	-0.0916719
79	Male	31.0598	1.16179	2.00706	-1.66102	-1.26365	0.0147009	-0.574208	-0.35784	-0.359992	0.0405493	0.144286
70	Male	25.6102	1.02805	1.11599	-0.603611	-0.317125	0.44041	-0.173475	0.2762	-0.300346	0.307658	-0.94135
78	Male	31.8776	1.11226	3.50866	-0.351033	-1.19825	-0.522962	-0.926974	0.575671	-0.0433194	-0.406757	0.473135
55	Male	32.8015	1.01573	2.05963	-0.991844	-0.678745	0.759299	-0.610663	0.438469	0.238448	0.237405	-0.0787077
71	Male	30.068	0.953654	-2.87308	-2.90085	-0.810149	0.258355	0.433659	-0.255927	0.0738607	-0.717585	-0.512724
59	Male	16.5344	0.877672	-0.672997	-0.300357	2.94729	-0.468685	0.672746	-0.224801	0.52934	-0.575428	-0.293991
71	Male	24.4692	0.935583	0.579115	-1.89977	1.61382	1.18083	1.17268	0.333546	0.142922	0.191466	-0.173727
45	Male	23.3628	0.909091	0.994991	0.807083	1.69566	0.885202	-0.111575	0.616771	0.266228	-0.000412172	-0.264908
44	Male	32.9303	1.0324	1.371	-0.359362	-0.194372	0.813261	-0.265212	-0.37247	-0.231748	0.20965	-0.10143
69	Male	25.4673	1.09081	4.78934	-1.46324	-1.14922	-0.148875	-0.0337562	1.37118	-0.394384	-0.594094	0.255153
74	Male	24.839	0.973496	0.422124	-1.28731	1.30631	0.105778	-0.0230148	-1.00307	0.320375	0.115439	-0.0487354
75	Male	28.1215	0.993446	-0.181118	-2.3885	0.00506444	1.14529	-0.0728759	-0.524534	0.12953	0.129708	0.170493
55	Male	26.1541	0.912195	0.356263	-1.32743	2.06058	0.70781	1.20258	-0.585216	0.236256	0.2741	0.219573
45	Male	26.4689	0.940622	0.738881	-0.294726	1.10037	-0.405774	0.263981	-0.244699	0.499263	0.389331	0.0944943
52	Male	26.314	0.976931	1.27369	-0.980817	0.78231	1.24773	-0.438006	0.481472	-0.222383	0.181657	0.128474
72	Male	31.0698	1.06342	0.947562	-1.46763	-2.70655	1.02723	-1.08188	-0.827242	0.453661	-0.439067	-0.0241438
78	Male	31.693	1.0788	-0.212695	-1.4357	-1.46019	-0.593523	0.13899	-0.709719	0.158173	-0.223957	-0.17049
75	Male	25.4275	0.96748	-1.31439	-2.30218	0.598958	0.773196	0.694427	-0.366938	0.183452	0.0203185	-0.138929
68	Male	24.4139	0.932584	0.552398	-1.025	1.1457	1.24375	0.621172	-0.400524	0.422914	0.0733048	0.313573
72	Male	35.8551	1.01491	2.01734	-1.20082	-2.32532	-0.237427	-0.776048	-0.00447788	0.273446	-0.0919284	-0.015974
58	Male	23.1639	1.05814	-0.0821288	-2.87453	0.216335	0.13975	-0.733495	-0.474841	0.237811	0.129324	0.195478
46	Male	30.2921	1.02404	1.97541	-0.261124	0.0583631	0.0159903	-0.783924	0.232405	0.131136	0.339784	0.0112705
55	Male	29.6688	0.955981	-1.28258	-2.58653	1.2922	-0.830239	-0.0176992	-0.792406	-0.0134217	-0.182929	0.498742
65	Male	30.1866	1.12636	1.5127	-1.2416	-2.09638	-0.00133952	-0.908099	-0.742989	0.52135	-0.238313	0.108697
49	Male	25.9693	0.994955	0.971108	-0.788964	1.38827	0.15733	0.0671958	-0.761369	0.014245	0.251023	0.0554781
47	Male	24.0104	0.95182	0.358536	-0.956314	1.76419	-0.92901	-0.15192	-0.55659	0.469086	0.0206207	0.124888
41	Male	27.0027	0.903846	-0.961377	-0.428844	1.10898	0.791591	-0.128632	-1.31207	0.259092	-0.0964941	0.326608
46	Male	30.3784	0.98574	-1.18497	-2.54685	0.182125	0.324551	-0.434749	-0.276224	-0.201551	-0.0348084	-0.328265
51	Male	30.413	1.05981	0.145473	-2.66597	-0.387043	1.01543	-0.129828	0.299292	0.0807534	0.309065	0.266692
47	Male	25.7123	0.977482	-0.358395	-1.32471	-0.21546	0.702584	-0.360903	-0.0358889	-0.0164229	0.335523	-0.170614
60	Male	24.4692	1.03441	-1.61074	-2.26053	0.342902	-0.663555	0.147586	0.0735297	-0.125283	0.111136	-0.0272688
19	Male	19.9469	0.806452	-1.05672	0.965894	2.31189	0.447801	-0.0601598	0.242984	0.892927	-0.0602581	0.40735
52	Male	23.0891	0.898357	-1.11511	-1.03516	0.849737	0.186752	0.574093	0.519119	0.454698	0.325791	-0.0418678
49	Male	30.9692	1.02529	0.689778	-0.821835	-0.703282	0.258781	-0.460614	-0.0399355	0.36889	0.345529	-0.306476
21	Male	29.2494	0.909761	-1.64345	-0.685562	-0.830783	-0.704796	-1.38208	-0.260215	-0.1072	0.0500792	-0.19545
46	Male	31.9759	0.971698	1.64889	-1.05777	1.15063	0.688633	0.438405	-0.3235	0.376313	0.353864	-0.242021
64	Male	28.0238	0.934511	-1.47747	-1.71852	-0.229788	-0.278761	0.294854	0.0186327	0.795248	-0.0172364	0.456446
48	Male	41.4656	1.09187	2.012	-1.79163	-0.892342	-0.778187	-0.79294	-0.157371	-0.173407	0.162952	-0.237407
58	Male	25.763	0.973958	0.981095	-0.665348	-0.195303	-0.0581355	-1.06213	0.648881	0.0096649	0.444961	0.213985
71	Male	31.4276	1.00444	0.0168997	-2.16396	0.464488	-0.161404	0.00689594	-0.297426	-0.0592834	0.0542602	-0.180582
46	Male	28.0738	0.953419	-1.4132	-2.09416	0.703364	-0.468041	0.302744	0.185301	-0.0736149	0.179012	-0.0203062
78	Male	29.7676	1.13215	2.73189	-1.24128	-0.766794	-0.00630025	-0.821534	0.341091	-0.280579	-0.141649	-0.158023
54	Male	31.5289	1.05418	2.39785	-1.11816	-0.368564	-0.33262	-0.613564	0.0951508	-0.00427997	0.0962863	0.0795682
75	Male	25.2552	0.972782	0.518925	-1.18758	0.11586	0.139645	-0.549085	0.243319	0.135547	0.386381	-0.27615
43	Male	24.4919	1.00209	2.73864	-0.57778	1.26958	0.53672	-0.0212778	-0.0411457	-0.167973	0.116838	-0.0859684
63	Male	37.8572	1.06255	2.35505	-1.75302	-1.95796	0.579986	-0.54969	-0.750497	0.549926	-0.357838	0.0620519
25	Male	24.2855	0.823411	-2.44215	-0.249299	0.852105	-1.00772	0.444897	1.03291	1.54342	0.229856	0.152875
41	Male	24.7967	0.96	-0.496542	-1.33046	0.552464	-1.57718	-0.6028	0.261973	0.266854	0.160124	-0.178602
77	Male	23.0128	0.92	-0.609755	-0.397431	-0.326598	0.653968	-0.29206	-0.387729	0.599039	0.0524806	0.276189
71	Male	38.3931	1.05428	2.08424	-1.46506	-0.460052	0.444943	-0.569595	-0.264389	0.0265178	0.171519	0.0352707
43	Male	20.8941	0.915868	-1.57671	-0.853308	1.42191	-0.467635	-0.282197	-0.306452	0.343587	-0.282492	-0.319719
28	Male	24.445	0.940299	0.168904	0.470298	1.33946	-0.111753	0.136918	-0.53236	-0.000452983	0.0666555	-1.09493
48	Male	21.286	0.834388	1.31108	1.48186	1.47109	1.14986	0.0248877	-0.4253	0.292394	-0.130309	-0.432139
50	Male	20.4642	0.925843	0.633463	-0.0563924	1.95986	0.0914689	0.659597	-1.41701	0.716544	-0.0781562	-0.156277
64	Male	34.1876	1.14952	5.64949	-0.765256	-0.514429	-0.399341	-0.4894	1.14811	-0.187569	-1.14627	0.50841
61	Male	26.734	1.02337	-0.945355	-4.11107	-0.358861	0.577238	0.358744	0.739143	-0.291727	-0.138154	-0.298622
51	Male	22.2705	0.930526	-1.38378	-1.83038	1.53686	1.06253	0.486194	0.0266447	0.0633411	-0.14963	-0.159493
77	Male	35.3371	1.03642	4.09248	0.724463	-0.744824	1.96119	-0.549077	0.114767	0.500066	-0.993985	-0.0862249
50	Male	24.5543	0.96325	0.646467	0.215414	-0.168028	-0.558805	-1.16932	1.09407	0.229929	0.49345	-0.165931
58	Male	26.577	0.98	1.26474	-1.18346	1.25132	0.525408	0.14579	0.139799	0.11948	0.442242	-0.747141
59	Male	34.3106	1.14587	1.39315	-1.24562	-3.30654	-2.1731	-0.905271	0.0340692	0.573148	-0.767512	0.0975855
52	Male	31.5452	1.15166	3.43741	-2.07946	-0.657702	-0.590815	-0.452104	0.195938	-0.268447	-0.214387	0.58338
38	Male	27.5081	0.920952	-0.162702	-0.246257	1.49478	0.366266	0.391561	-0.176004	0.0238805	0.386038	-0.593355
60	Male	23.9069	0.965863	2.92543	0.848289	1.74339	-0.526825	-0.189903	0.0997409	0.0011897	-0.256606	-0.484072
44	Male	23.3415	1.00221	4.408	0.150441	1.42893	1.22507	0.382955	0.801058	0.157614	-0.393647	0.0251219
56	Male	28.5706	0.986792	0.882117	-0.608464	0.364064	-0.447858	-0.510676	-0.396	-0.231805	0.346187	-0.268152
65	Male	21.9121	0.825581	0.800046	2.63715	1.49664	-0.183852	-0.41007	0.252769	0.286549	-0.287979	-0.409153
69	Male	32.8602	1.03915	0.61613	-3.08477	-0.175911	-0.599598	-0.0137371	0.817285	0.0182965	0.363094	0.0458712
29	Male	23.5207	0.878514	-0.459054	1.17173	0.932482	-0.91699	-0.574577	0.0660684	0.53779	0.264799	-0.111199
43	Male	26.6467	0.950555	-1.01049	-2.35843	0.846475	0.0142678	-0.0581179	0.486486	0.361555	-0.00884189	0.236953
58	Male	16.9345	0.915789	-0.506791	0.468841	2.30889	1.37095	0.0120758	-0.378845	0.42593	-0.319807	-0.431922
67	Male	27.8062	1.01896	1.27535	-0.717789	-0.504578	0.05176	-1.30512	0.43582	0.0794118	0.337763	-0.39979
52	Male	28.4679	1.04851	-0.116924	-2.38755	-1.02672	-0.258584	-0.792983	0.830943	0.075312	0.201485	-0.0287664
53	Male	29.2989	0.98835	1.00881	-0.368051	0.755333	0.238318	-0.203497	0.404956	0.251652	0.397693	0.00954175
45	Male	24.2711	0.904215	-0.883214	-0.995056	1.44665	-1.74567	-0.743655	0.0993278	0.188866	-0.198997	-0.223398
45	Male	25.8598	0.981595	-0.587853	-0.75955	1.38787	-0.119539	-0.00841926	-0.703583	-0.333524	0.00881668	-0.410188
75	Male	30.0066	1.10824	0.280878	-1.907	-1.82606	0.367745	-0.387991	-0.726188	-0.0779075	-0.238137	0.036249
30	Male	22.2159	0.881967	0.200944	-0.450997	1.31911	0.545495	-0.0381285	0.249626	0.485435	0.361828	0.085723
61	Male	27.6136	0.962121	-0.651054	-3.40737	-0.32581	1.05379	-0.00367747	0.162844	-0.4026	-0.0309725	0.0238707
71	Male	29.0175	1.0404	2.35676	-1.41398	-0.318219	-0.285821	-0.115691	0.201191	-0.0359979	0.163855	0.494207
72	Male	30.1001	1.01813	3.7584	-0.52019	0.36748	0.185965	-0.330068	0.216431	0.0793218	-0.163177	-0.0130885
53	Male	30.9674	1.02461	0.444073	-2.33835	0.550292	-0.662784	-0.298285	-0.527399	0.083609	0.152854	0.0832547
48	Male	26.6622	0.874302	0.306278	-0.156716	1.97122	-0.408424	0.117702	-0.823239	0.120995	0.0194196	-0.389192
57	Male	36.3421	1.02488	0.46096	-1.49627	-1.11285	0.230657	-0.248107	-0.348104	0.167335	0.0684092	-0.0892289
47	Male	33.8762	1.01295	0.752845	-1.35527	-0.422455	1.47176	-0.0884474	-0.402314	-0.1588	0.00577968	-0.0191576
77	Male	23.4214	0.967091	2.8249	-0.00483712	1.82605	-0.324415	-0.142253	-0.00426537	-0.0744971	-0.132806	-0.218392
46	Male	27.1778	0.979063	0.472589	-2.02524	1.16961	0.021816	0.624987	0.53163	0.246449	0.402211	-0.356943
70	Male	41.1962	1.00237	3.13839	0.943815	-1.06459	-0.652001	-0.79506	-0.191061	0.310742	-0.490287	-0.24734
44	Male	21.5781	1.02637	0.860555	-1.77902	0.51359	-0.549228	0.108476	0.0980478	-0.0674849	0.197295	0.620518
55	Male	30.6184	0.997343	-0.298292	-1.65699	0.562363	1.34832	-0.187086	-0.212628	-0.023105	0.215423	-0.125487
48	Male	30.0537	0.97025	-0.183383	-2.384	0.0819576	1.26636	0.389498	0.726879	0.228473	0.19477	0.314274
42	Male	21.5193	0.944751	1.52546	-0.66589	1.691	-0.162833	0.353035	-0.221867	0.298487	0.365258	-0.216522
38	Male	23.8405	0.83617	-0.145274	0.773934	1.72184	-0.718336	0.163666	0.69657	0.748612	0.245397	-0.174535
78	Male	24.2905	0.955836	-1.16674	-0.590343	0.0711297	1.80253	-0.675146	-0.884515	-0.0785283	-0.323124	0.158931
36	Male	20.6251	0.790111	-1.34486	1.59718	2.0215	0.143031	0.405709	0.798889	0.692001	0.174706	0.202692
47	Male	24.1131	0.862944	1.64279	0.565528	2.06174	-0.762655	-0.00329601	-0.407442	-0.217973	-0.0514328	-0.365336
72	Male	23.9631	0.92668	-0.803608	-2.09801	0.691213	0.599887	0.279619	-0.29631	-0.275861	0.214218	-0.248871
58	Male	35.7958	1.10731	3.34692	-0.303633	-1.35973	-0.251478	-0.624165	0.224357	0.416015	-0.366119	0.322698
53	Male	24.0562	1.00322	0.333622	-1.79579	1.13612	1.7658	0.76559	-0.328745	-0.335586	0.00732337	0.734539
44	Male	23.1957	0.990486	1.0131	-0.877703	1.53636	1.51133	-0.0665794	-0.0376455	-0.109796	0.120055	-0.244308
70	Male	28.032	1.12109	2.32707	-1.21157	0.0796515	-0.744426	-0.901336	0.853497	-0.67376	0.130003	0.0333023
72	Male	24.7324	1.0021	2.0233	-1.32365	1.05275	-0.968726	-0.0769254	0.0943225	-0.5165	0.0733684	-0.425655
40	Male	25.9186	0.929591	-0.270421	-0.207468	0.636659	0.486269	-0.989549	0.856311	0.300975	0.314011	0.044713
72	Male	23.2014	0.983087	1.03394	-0.667449	1.04546	-0.390189	-0.235848	0.30294	-0.308866	0.241795	0.0899053
49	Male	30.0851	1.02212	1.68353	-1.22523	0.132474	0.709416	-1.30588	0.0789315	-0.0807336	0.234133	-0.0158443
72	Male	30.5587	1.077	3.90976	-0.972332	0.242582	3.31287	0.260793	0.0929688	-0.774318	-1.12866	-0.177367
77	Male	21.4593	0.909651	0.678012	-1.99142	1.0535	0.148829	-0.190537	0.102277	0.150067	0.243822	-0.0901465
65	Male	24.9476	0.918408	2.64836	1.2753	1.39811	0.95781	-0.721341	-0.707561	-0.13125	-0.507344	-0.204753
69	Male	28.2658	1.03899	1.61454	-1.53808	-1.17028	0.0495416	-0.645718	0.172202	0.199083	0.197634	-0.00929288
74	Male	23.9428	0.983122	3.25304	-0.712695	1.15479	-0.0882602	0.704048	-0.0366617	-0.147437	0.132724	-0.205505
75	Male	23.6231	1.02248	2.51394	-0.664662	0.344088	2.2906	-0.359893	0.0623318	-0.235011	-0.190936	0.439447
65	Male	24.9507	1.00192	2.11769	-0.0156719	0.761885	1.62277	-0.54583	0.582985	-0.559962	-0.00961652	-0.345455
43	Male	30.6786	0.986364	0.972986	-0.0670486	-0.342981	-0.778638	-1.08994	-0.0550902	-0.0114133	0.248758	-0.297829
72	Male	24.1426	1.02229	2.4851	-1.15344	0.0526439	0.0199822	-0.837244	-0.292992	0.307202	-0.0320231	0.645657
52	Male	32.5593	0.985714	-0.183545	-1.0277	-0.310814	-0.0156891	-1.10205	-0.234324	0.0883508	0.227828	0.434939
70	Male	26.7503	1.01127	-0.763362	-2.5063	0.351064	0.0885108	-0.538257	0.031751	0.0774793	0.184505	0.332928
41	Male	20.9993	0.89959	-2.10709	-1.84083	1.13895	0.206941	0.516486	0.130347	0.150561	-0.0763351	-0.0294643
79	Male	23.1428	0.912438	-0.597597	-0.336095	0.975003	-0.525097	0.310047	-0.425341	0.631637	0.230989	0.272542
46	Male	23.1734	0.90257	-1.23718	-0.997522	1.50749	-1.00843	-0.409181	-0.171688	0.311328	-0.271254	0.118251
77	Male	25.6805	1.07359	4.45055	-0.64084	-0.239861	-1.86417	-0.704585	1.29736	-0.0736797	-0.855762	0.661677
73	Male	22.7051	0.96068	0.3772	-0.769688	1.07404	1.25473	0.647026	0.086493	-0.141864	0.0746525	0.199709
49	Male	27.3597	0.937984	0.0063927	-0.902473	1.19898	-0.0356194	0.0526127	-0.175629	-0.104934	0.317202	-0.678357
46	Male	24.0123	0.968687	-0.306169	-2.33163	1.45079	-0.581722	0.677595	0.336377	0.219017	0.230887	0.322612
71	Male	29.1543	1.06805	0.935387	-0.62499	-1.88973	0.178553	-1.26176	-0.239763	0.666333	-0.127554	-0.0980613
48	Male	27.9042	0.99902	1.70175	-1.2015	0.962273	0.124928	0.274894	0.0702353	-0.731329	0.341444	-0.317653
62	Male	27.8023	1.00418	0.115777	-1.51768	0.68449	-0.290777	-0.64273	-0.0715097	-0.0955615	0.281596	-0.419845
42	Male	30.3337	0.9803	0.932928	-0.208036	1.123	0.0231545	-0.43395	-0.172998	0.33953	0.335189	-0.558538
72	Male	27.2073	1.02141	-0.602461	-2.44679	1.3508	-0.641895	0.376491	-0.24445	-0.203271	0.0815637	0.149162
53	Male	29.6181	0.999071	1.21898	-1.09445	-0.563318	0.607173	-0.290903	-0.239338	0.143451	0.196282	0.308564
70	Male	28.8234	1.02894	1.36371	-0.237192	-0.129028	-2.20259	-0.584442	0.17762	-0.172966	-0.0324829	-0.295281
58	Male	31.3943	1.04131	1.62835	-1.75989	-0.353493	0.126044	-0.0812442	0.299833	-0.366565	0.316919	-0.0666515
48	Male	24.662	0.938776	-1.46918	-2.82012	0.269707	-0.844831	0.00390949	0.156421	0.134522	-0.0919521	-0.338161
60	Male	43.7716	1.09905	1.18973	-0.724976	-2.5287	-0.0142076	-0.557833	-0.520306	0.596447	-0.0779898	-0.39175
69	Male	25.0819	0.974773	0.926414	-1.51164	0.465191	0.428642	-0.101391	0.110434	0.26231	0.507177	-0.219061
71	Male	24.3445	0.959366	1.22733	-0.598817	1.17119	-1.2658	0.464574	-0.339374	0.0766302	0.271985	-0.380957
70	Male	23.6742	1.0097	3.52477	0.421595	0.441863	-0.933085	-0.352049	0.29377	0.42997	-0.231642	-0.0642514
51	Male	22.8869	0.863454	-0.332861	-0.110677	1.41479	0.427474	-0.0936863	0.131038	0.148889	0.314307	-0.499596
34	Male	21.2145	0.827406	-0.686855	0.397758	1.6905	-0.0362714	0.324227	0.230391	0.369016	0.20845	0.0759125
64	Male	24.1028	0.97012	0.954717	-0.0327837	-0.508971	-1.01506	-0.900993	1.24385	-0.350791	0.301308	-0.365837
64	Male	31.5988	0.984615	1.54666	-0.804928	1.13533	0.321601	-0.121501	-0.346648	0.120868	0.258141	-0.181949
67	Male	28.9339	1.04011	1.68696	-1.56437	0.183207	-0.261834	0.0154896	-0.702398	-0.144241	0.234049	-0.17869
79	Male	25.4844	1.04742	2.98685	-0.0535336	0.181536	-0.634085	-0.523032	0.180052	-0.04865	0.0262772	0.0537013
65	Male	27.9809	1.04568	1.90226	-0.287482	-1.48572	-1.65747	-2.33265	-0.842453	0.438926	-0.662122	-0.122152
73	Male	30.9657	1.06148	1.75969	-1.62883	-0.458495	-0.572926	-0.763551	0.419241	-0.422321	0.348449	-0.043251
75	Male	26.3337	1.032	3.7394	0.238222	0.33322	1.50924	0.195756	0.433157	-0.564219	-0.451231	-0.125237
76	Male	26.8638	1.03191	0.628416	-2.15692	-0.0930891	-0.0498819	0.0717072	0.401724	-0.002564	0.202833	0.754754
44	Male	24.2901	0.899897	0.894386	0.416529	1.84936	-1.27021	0.869933	-0.502473	0.232409	0.128122	-0.0736659
30	Male	23.4829	0.879346	-1.38604	-0.108243	0.843167	0.282924	-0.716035	0.311774	0.770488	0.144941	0.311267
46	Male	28.9317	1.00949	0.155843	-1.97289	-0.652612	-1.13139	-0.70537	0.198919	-0.008196	0.147786	0.0725296
46	Male	24.4704	0.959514	4.96665	0.961982	1.56954	0.358661	-0.465526	0.411977	-0.222232	-1.09724	-0.0875282
67	Male	24.5641	1.027	0.881298	-1.46731	-0.0255393	1.02162	-1.42161	0.43809	-0.293713	0.192366	0.192186
70	Male	30.9369	1.07869	2.95997	-1.78535	0.0582642	0.798329	-0.412171	-0.126979	-0.12338	0.19963	-0.203837
41	Male	25.4545	0.922914	0.126541	-0.48523	2.35298	0.432535	0.788859	-0.82304	0.467119	0.14527	-0.129615
44	Male	25.1896	0.9234	1.09717	-0.75709	1.66185	-1.12278	0.965665	-0.0915346	0.687722	0.266432	0.2993
47	Male	19.3053	0.884527	4.96105	1.46103	1.60079	-0.516601	0.1371	0.0411584	0.494508	-1.29001	0.447938
49	Male	29.109	1.07411	1.47839	-1.03901	0.19718	0.373667	-0.875584	0.579631	0.124605	0.111385	0.657583
46	Male	22.9935	0.890411	-0.761815	0.165963	1.88414	-0.367798	-0.414547	0.648635	0.682126	0.0295471	-0.10666
69	Male	26.2848	0.998026	-0.517595	-2.00953	0.832589	-0.6602	0.266928	-0.59682	0.326584	0.266738	-0.452809
56	Male	26.1513	0.991862	1.12336	-1.38293	-0.218805	-0.150906	0.0313777	0.547592	0.0988019	0.486404	-0.254861
52	Male	27.9394	1.01325	-1.84677	-2.30761	-1.91555	-0.0117989	-1.11689	0.390001	0.0534387	-0.352363	0.205885
44	Male	30.0537	0.937325	2.15706	-0.0576685	1.12868	0.449766	0.0325105	-0.200082	-0.0669939	0.141079	-0.309782
47	Male	28.9579	1.0603	1.66433	-1.21289	-0.628302	0.446079	-0.0163387	-0.310746	0.171793	0.234804	0.399014
53	Male	26.0975	1.05285	1.68058	-1.03389	0.731673	-1.73608	-0.313515	-0.081741	-0.252638	-0.0615706	-0.00019233
75	Male	24.0116	1.09911	0.445019	-1.98485	-0.497741	-1.52663	-1.3004	-0.129139	0.0117205	-0.156276	0.785555
66	Male	35.1753	1.1	4.11498	0.198208	-1.34047	-0.742894	-0.808521	0.145099	0.357104	-0.862355	0.328149
60	Male	26.6175	0.933523	-0.188348	-1.26686	0.268394	-0.0760774	0.252613	-0.498162	0.936875	0.383454	-0.13458
45	Male	27.8629	0.947528	0.541484	-0.796845	0.640178	-1.30533	-0.658009	0.518319	0.127004	0.343999	0.0111585
54	Male	27.5472	1.02925	0.74876	-1.32157	-0.506036	0.204616	-0.218153	1.00131	0.19129	0.406263	0.268641
59	Male	29.3447	0.997137	-0.804141	-2.65102	0.706963	0.720522	0.737066	-0.437126	0.15931	0.0485852	0.458608
27	Male	23.5053	0.790972	-0.357211	0.942719	1.22074	-0.479123	-0.299381	-0.0643143	0.767295	0.275148	-0.169617
67	Male	30.5769	1.0488	3.12706	-0.806167	0.222238	-0.719651	-0.476427	0.268517	-0.126357	0.131206	-0.271659
66	Male	26.6134	0.966502	-0.645579	-1.94284	0.921383	0.447723	-0.0564706	0.610837	-0.336175	0.192572	-0.261832
62	Male	27.9313	0.98694	0.227606	-1.24235	-0.659554	-0.894508	-0.845654	0.353326	0.0296859	0.190857	0.0805854
52	Male	29.9804	1.05828	0.249731	-2.40155	0.704707	0.74834	-0.143711	0.362775	-0.417634	0.171792	0.255446
54	Male	25.4022	1.02954	0.631446	-2.0886	0.567617	-0.881265	-0.193739	0.885522	0.220281	0.205834	0.261282
52	Male	31.5099	1.042	0.219578	-2.7557	0.561514	1.36452	-0.121389	0.159571	-0.263415	0.157764	0.542948
48	Male	25.1882	0.93083	-1.26992	-1.6773	1.14352	-1.74398	-0.133482	0.0144957	0.0331348	-0.191045	0.547671
43	Male	33.0382	0.926749	-0.874787	-1.40917	-0.243375	0.69591	0.117415	0.0239843	0.104008	0.11721	-0.29461
58	Male	28.2701	1.06994	0.994204	-1.49757	-0.00392931	0.889999	-0.996745	0.263546	-0.435464	0.238773	0.193292
56	Male	27.6291	0.977969	0.229027	-1.21713	0.859461	-0.392112	0.357837	-0.707917	-0.00776816	0.255181	-0.354023
69	Male	25.5193	0.98913	2.86447	0.362146	0.173551	0.340796	-1.18977	-0.130513	0.295428	-0.221535	0.397667
52	Male	27.8201	0.923148	0.553074	0.653404	0.975668	0.900184	-0.3764	-0.311359	0.494114	0.170179	0.234272
72	Male	35.1725	1.03626	1.6816	-0.293101	-0.880962	-0.0925832	-1.01056	0.544916	-0.318808	0.280873	-0.0486866
54	Male	32.0215	1.00726	-0.585412	-2.31216	-0.887882	-0.961333	-0.635662	0.251114	-0.377903	0.079762	-0.0450655
52	Male	28.9629	1.04595	2.17539	-2.04996	0.709948	-0.188857	-0.380591	0.391232	0.247425	0.280146	0.557521
28	Male	25.2315	0.901364	-0.872096	-0.400023	1.83739	0.777659	-0.106908	-0.430705	0.571879	-0.105797	0.600385
72	Male	27.1785	1.02667	1.1572	-1.83189	0.412781	-1.4987	-0.0614878	0.298858	-0.520041	0.217298	-0.653209
45	Male	23.1373	0.913846	0.552364	0.932349	1.29079	-0.197971	-0.511471	0.281004	0.399666	0.169085	-0.0118735
71	Male	22.3206	0.975691	-0.921557	-1.92892	0.860752	-0.797201	-0.316221	0.179909	0.000609998	-0.150307	-0.604188
60	Male	28.6041	1.03067	1.81736	-1.21546	0.873979	1.99092	0.435495	-0.571171	-0.252721	0.0351011	0.159925
47	Male	23.7624	0.950668	2.01712	0.7276	1.2628	1.68079	0.0812169	0.119174	-0.0450709	-0.299592	0.406696
49	Male	31.2953	1.00096	0.479574	-1.42174	-0.223919	-0.411991	-0.473597	0.761365	-0.0238961	0.414828	0.463466
48	Male	27.5218	0.9545	-0.211959	-1.05973	0.304094	-0.0510381	-0.605524	-0.306384	0.241782	0.332672	-0.0274601
47	Male	28.539	0.940949	-0.891381	-0.767543	0.724122	0.287908	-0.108768	0.171482	0.545513	0.18396	0.182225
51	Male	24.7634	0.856691	-1.9158	-1.43258	0.544972	0.844751	0.543241	-0.208541	0.795808	0.0652438	0.27938
51	Male	30.3896	1.01676	1.70153	-1.46242	0.219111	1.6486	-0.158369	-0.586737	0.114001	0.153955	0.118063
59	Male	25.8876	0.983299	1.49332	-0.929929	0.301246	0.145507	-0.240231	0.972122	0.179276	0.520824	0.392444
55	Male	34.0827	1.11822	2.92837	-1.99779	-1.25175	0.748725	-0.432024	0.319747	0.009498	-0.0670624	0.192653
74	Male	33.3306	1.14286	1.66395	-2.7884	-0.879056	0.787215	-0.700773	0.00670491	-0.356475	0.0108012	0.23919
56	Male	24.3937	0.907781	-1.10903	-0.473127	0.935354	-1.45361	-0.262261	0.236851	0.38699	-0.0227386	0.559468
47	Male	31.4093	0.966011	-1.67035	-2.8336	0.029006	0.128833	0.381438	-0.181452	0.175309	-0.0893299	0.0788385
75	Male	24.2322	1.00405	-0.471808	-2.65859	0.352055	0.902101	0.135151	-0.070668	0.174668	-0.0973	-0.00185867
61	Male	34.6011	1.04803	2.31557	-1.80989	0.191312	-0.568503	0.0681871	-0.72295	0.107828	0.004759	0.192094
73	Male	24.6511	1.02578	0.260624	-2.53248	1.07423	-1.60747	-0.18433	0.547383	-0.0303546	-0.159643	0.43585
49	Male	44.1941	0.990534	0.852304	-0.584687	-0.292923	0.997132	-1.06439	0.449212	-0.213629	0.354721	0.313411
70	Male	23.9597	0.990228	0.469169	-2.05543	1.12599	-0.0967222	0.311562	-0.329194	0.357725	0.414226	-0.234604
62	Male	32.7977	0.958965	1.05939	-1.26886	-0.719523	-0.590975	-0.627599	1.28537	-0.0601591	0.405613	0.19254
67	Male	34.6902	1.00168	2.22858	-0.341104	0.150774	-0.470269	-0.743924	-0.418201	0.114234	0.0466456	0.110892
52	Male	26.3322	0.971029	1.89307	-0.545785	0.820836	-0.39008	-0.49011	0.394808	0.297262	0.329648	0.359181
47	Male	21.6821	0.896939	-1.27183	0.450106	1.03658	0.0654628	-0.350931	-0.203514	0.749569	0.196601	0.331086
65	Male	25.5195	1.05394	0.229993	-3.52596	1.32226	-0.5313	0.465881	-0.36144	0.0505113	0.220639	0.310271
49	Male	27.1062	0.99397	1.02201	-1.05252	0.841859	-0.311574	-0.226774	0.138597	-0.383881	0.407486	-0.665272
34	Male	24.7422	0.969231	1.59378	0.0761249	1.17834	1.26569	0.403373	-0.70105	-0.0717263	0.096429	-0.65679
77	Male	26.0105	0.939646	-0.213259	-0.723521	0.761628	-1.24215	0.365018	0.168597	0.476317	0.208795	0.092392
52	Male	25.4798	0.884387	-0.251475	-1.6925	0.931135	-1.04374	-0.251451	-0.23632	0.161129	0.157745	-0.0457075
75	Male	30.4405	1.0575	2.56853	-0.661507	-1.58378	0.207878	-0.540749	0.371105	-0.0348843	-0.148988	0.088705
76	Male	27.5907	1.02825	-0.378299	-3.20142	0.0761835	0.558751	0.425384	0.744409	0.249965	0.155049	-0.0682564
45	Male	29.5796	0.986607	2.4926	0.833332	-0.11841	1.11524	-0.730605	-0.0186766	0.517646	-0.141992	0.0254394
45	Male	22.03	0.900853	0.646535	0.3062	1.0655	-0.773965	-0.686138	-0.126144	0.00726085	0.140623	-0.138234
58	Male	24.3342	1.0366	1.65148	-1.40294	0.269155	-0.206971	0.00863686	-0.3818	-0.0837172	0.171365	0.0654858
66	Male	30.5704	1.05648	1.87412	-1.91347	-0.280137	0.495055	-0.461533	0.0764516	-0.0524925	0.293871	0.0120913
59	Male	20.3482	0.872928	-3.27084	-1.44281	0.83943	0.676009	-0.296021	0.0107569	0.620449	-0.624672	0.046816
69	Male	31.3185	1.05239	3.40064	-0.420711	0.168537	-0.202884	-0.683518	0.105892	-0.55471	-0.0490094	-0.773934
43	Male	32.14	1.0009	0.0810554	-3.09774	-0.403809	0.139126	0.33336	-0.22375	-0.108232	0.112032	0.261353
44	Male	23.7639	0.891441	-0.702897	-0.735364	1.35734	0.0594934	0.388656	0.00164842	0.342681	0.247697	0.0820994
42	Male	26.9524	1.0059	-0.205597	-2.17138	0.58405	-0.560337	-0.118189	0.234102	-0.0448885	0.30928	-0.127543
68	Male	30.3287	1.15075	3.53106	-2.00356	-0.372919	0.651922	0.26062	0.649504	-0.486067	-0.0790945	0.138218
65	Male	23.828	1.04158	0.083145	-1.95831	-0.675402	0.886354	-0.381658	0.0846635	-0.170336	0.0858671	0.523913
56	Male	28.4132	1.06299	-0.364432	-3.79083	-0.144359	0.22427	-0.210251	0.361122	-0.114	-0.0133221	0.278803
77	Male	29.5032	1.01698	1.23663	0.0194849	-1.78508	-0.32897	-1.3701	0.203189	0.472137	-0.18021	0.537667
31	Male	26.2303	0.909729	0.562199	0.418886	2.09533	0.0193415	-0.679181	-0.0183999	0.384421	0.0630404	-0.420726
73	Male	35.8909	1.10108	2.05242	-0.804656	-2.56608	0.347437	-0.803574	-0.745956	0.700192	-0.362167	-0.0886229
53	Male	33.8686	1.04491	3.96454	-1.08382	0.116652	-0.141685	-0.552718	-0.370268	-0.227278	-0.308909	-0.064994
72	Male	27.6517	1.09172	4.35817	-1.12448	0.840564	0.138575	0.0320103	0.499603	0.013353	-0.308875	0.419298
44	Male	23.7955	0.845128	-1.31928	-0.528304	0.85007	0.0954709	0.0237953	0.263685	0.272835	0.412742	-0.448218
46	Male	25.6978	0.851446	-0.00923845	0.829831	0.464967	-0.0975284	-0.63488	0.136231	0.568866	0.473818	0.219065
54	Male	34.6652	1.09893	4.19729	-1.14413	-0.102567	-0.155056	-0.110913	0.0192964	-0.22978	-0.289242	0.099413
70	Male	31.7094	1.11601	0.464858	-2.15625	-1.87933	0.333342	-0.987129	-0.038924	-0.066185	-0.090012	0.263833
44	Male	27.6363	0.958374	1.16537	-1.18943	0.61276	1.1198	-1.2862	-0.136699	0.00900972	0.188345	-0.164108
50	Male	26.7211	0.902439	-0.535565	-0.754891	0.949326	1.99676	-0.0372979	-0.0610398	0.431805	0.0881373	-0.160973
46	Male	28.0663	1.01951	2.00717	-0.756509	-0.530956	0.310572	-0.424761	-0.0184154	0.132443	0.213331	0.327253
73	Male	29.2219	1.04871	-0.13474	-2.53124	-1.10137	-1.27971	-0.230059	-0.330907	-0.233358	-0.0209633	-0.190072
77	Male	28.9948	1.04637	-1.8126	-3.49384	-1.91899	0.452636	-0.176367	-0.862958	0.441648	-1.10072	0.366592
50	Male	29.6122	1.03365	3.54782	-0.723226	-0.137593	-0.223519	-0.630112	0.698072	-0.0265527	-0.0693843	0.390652
47	Male	39.138	1.05868	3.68966	-0.519058	-1.18952	-0.242033	-0.71938	-0.0652312	-0.296851	-0.376214	-0.373556
62	Male	26.4224	1.00211	0.711788	-1.81497	0.388264	0.411397	-0.115555	0.658082	0.0029821	0.433396	0.0233304
50	Male	25.1241	0.917241	-1.01868	-1.91119	0.105088	0.491191	0.11218	0.508944	0.337465	0.236788	-0.209962
49	Male	27.9972	0.938916	-2.89451	-2.73594	-0.311747	0.210423	-0.157848	0.623301	0.0224483	-0.501515	-0.133282
77	Male	27.3521	0.969231	1.13972	-1.35441	0.917943	-0.806148	0.0081934	-0.0794752	-0.454897	0.226389	-0.313147
58	Male	30.2189	1.07061	1.7602	-0.919546	-0.84352	-0.323077	-0.837145	0.186997	-0.159474	0.155879	0.0505695
22	Male	25.2907	1.05529	-1.87484	0.0524376	0.789191	0.0285835	-0.059333	0.791904	-0.120564	0.176245	-0.617929
76	Male	25.5993	0.91388	-2.38679	-1.1123	0.864661	0.210669	0.232825	-0.912143	0.524718	-0.264654	-0.0709433
48	Male	24.3036	0.887629	-0.212202	0.297921	2.13014	1.02333	0.342262	-0.140909	0.711625	0.150919	-0.902009
58	Male	24.9793	0.915897	1.77861	1.14743	2.27771	0.345859	0.301891	-0.0510749	0.138787	-0.0168538	-0.436287
63	Male	28.8578	0.965484	2.10926	0.427267	1.37155	-0.146021	-0.0393151	-0.682146	0.504866	0.104379	-0.00229385
49	Male	23.737	0.99011	-0.108417	-2.20213	1.22672	-0.316685	0.950855	0.964307	-0.18427	0.237926	-0.00963621
78	Male	27.3022	1.13786	1.63595	-0.791569	-0.84563	1.5349	-0.793556	-0.643968	-0.00148023	-0.21282	0.475735
59	Male	35.9104	1.09146	3.94203	-0.267746	-0.243675	-0.18972	-0.681436	-0.69347	-0.13244	-0.475779	-0.231471
62	Male	24.0392	0.987315	0.765038	-0.534676	1.09239	0.472141	-0.896623	-0.54658	0.0744876	0.172272	0.297482
70	Male	28.3124	0.985741	1.43544	-0.91834	-0.88351	-0.424212	-0.686202	0.21785	0.475125	0.283872	0.331526
41	Male	25.1205	0.9002	-0.754095	0.224985	1.33065	-0.79425	-0.541977	0.314243	0.424461	0.177534	-0.240455
45	Male	25.7546	0.933466	0.250779	-1.18196	0.739959	-0.508252	0.435022	0.102623	0.68821	0.370033	0.332539
56	Male	29.453	1.01522	1.7868	-0.936418	-0.660119	1.31286	-0.650362	1.29498	-0.296306	0.195756	-0.026167
62	Male	21.6741	0.968923	-0.595736	-0.775099	0.0488423	1.20174	-0.643382	0.452447	-0.185038	0.180629	-0.486628
49	Male	22.912	0.966209	-0.253122	0.328736	1.65871	-0.836564	-0.709789	-0.37782	0.253434	-0.155346	0.341525
55	Male	21.8859	0.906653	-0.557884	-0.381249	0.726303	-0.00927922	-1.02877	-0.351879	0.0347564	0.149487	0.047435
30	Male	23.4428	0.845624	-0.488573	0.893993	1.49123	-0.76783	-0.398656	0.48825	0.51584	0.0649688	-0.24889
60	Male	35.2709	1.01675	1.20667	-0.692595	-1.01355	0.586443	-0.566148	-0.189198	-0.549462	0.152551	-0.148593
55	Male	31.1301	1.03128	0.535308	-2.00032	0.6344	-0.0223626	0.909067	0.146168	-0.58623	0.373123	-0.599758
58	Male	26.7259	0.992813	4.00054	-0.284572	1.33178	-0.547195	0.335912	-0.182521	-0.473696	-0.36292	-0.171008
38	Male	28.0553	0.943548	2.94687	0.383415	1.97579	-0.323442	0.28964	-0.243524	0.328433	-0.197781	0.159205
61	Male	31.9567	1.11936	0.832777	-1.72335	-1.81732	0.595127	-1.02279	-0.183664	0.301708	-0.0171791	0.216873
53	Male	24.6531	0.941414	0.159176	-0.666491	1.11657	0.583488	-0.110772	0.0378222	0.331268	0.354169	-0.395364
59	Male	29.5476	1.06759	3.7572	-0.843969	-0.538544	-1.1753	-0.262271	1.05715	-0.0059985	-0.265917	0.0320297
66	Male	28.5099	1.02632	0.833547	-1.80801	-0.146382	-0.685504	-0.11644	0.218208	-0.231889	0.320719	0.149417
51	Male	26.7983	0.978641	2.67127	0.332406	0.927535	1.34213	-0.470012	-0.0380874	-0.066806	-0.153168	-0.202896
55	Male	42.9953	0.970304	2.01421	-0.187955	-1.32931	-0.34978	0.495575	-0.754234	0.664045	0.0705016	-0.0238697
47	Male	20.6685	0.918033	0.176902	0.666443	2.10899	-0.205197	-0.365639	-1.32639	0.640269	-0.368574	-0.186931
61	Male	24.0461	1.06098	-0.43424	-2.36204	-1.34869	0.8843	-1.02793	0.508786	-0.237512	-0.0530404	-0.110261
68	Male	32.0704	1.07111	0.660927	-1.22328	0.0245829	0.411742	0.211278	-0.712002	-0.308959	0.234487	-0.740909
46	Male	30.5007	1.07087	2.2014	-2.15686	0.195267	0.811516	-0.30238	0.62923	0.122505	0.323082	0.161823
44	Male	32.9719	1.03545	0.770647	-1.67831	-0.17302	-0.758439	-0.473028	-0.0877829	-0.0120717	0.208955	0.346448
45	Male	21.5408	0.907104	0.736833	0.835961	2.35098	-0.63617	-0.863121	-0.177981	0.585825	-0.392275	0.180125
31	Male	27.2438	0.894439	-2.15514	-1.59025	0.369446	-0.410688	-0.229839	0.8704	0.0464464	0.00446349	-0.38512
66	Male	30.7947	1.01697	1.20185	-1.16642	-0.858644	0.928422	-0.0541607	-0.431369	0.428667	0.191215	-0.162692
66	Male	32.3504	1.02985	2.44155	-0.487573	-0.537723	0.420169	-1.29083	0.116292	0.225851	-0.0401035	-0.163365
57	Male	24.7672	1.03866	1.33963	-0.729458	0.160716	0.00331299	-0.900773	0.508976	-0.116297	0.390844	-0.0402166
49	Male	29.1711	0.927495	0.741625	-0.476874	0.22297	0.331291	-0.321654	-0.0635728	0.408009	0.404823	0.218983
64	Male	27.2148	1.02348	0.933645	-1.46466	0.187015	-0.40126	-0.252501	0.295657	0.0169131	0.377341	0.024934
48	Male	31.7797	1.08333	3.20935	-0.485921	-0.708765	0.648758	-0.669383	0.192374	-0.293513	-0.248269	0.387139
44	Male	25.4239	0.927043	0.156189	-0.85199	1.37641	0.849346	0.189682	0.389853	0.0908328	0.284302	-0.295447
51	Male	25.2652	0.953815	0.985482	-0.466175	1.17667	0.770533	0.215172	-0.0762763	0.143393	0.358691	-0.298262
78	Male	25.1199	0.939873	-0.897066	-0.972479	0.856875	0.317328	-0.5249	-0.97011	0.0480904	-0.150354	0.154984
59	Male	30.5559	1.02632	1.94659	-0.816413	-0.00240788	-0.652241	0.169868	-0.743037	-0.637099	0.07813	0.0894958
51	Male	24.1759	0.887685	-0.287057	-0.558511	0.635762	-0.00388741	0.113288	0.281556	-0.0346386	0.460823	-0.157529
62	Male	23.7493	0.966387	1.26201	-1.33198	0.810481	0.248554	0.871529	-0.128839	0.0501087	0.44416	-0.0829356
44	Male	27.8514	1.01837	0.0945999	-2.56881	-0.846908	0.488599	-0.318252	0.914726	-0.0529093	0.0386611	0.193518
42	Male	25.2047	0.920714	-2.47282	-2.92505	0.241828	-0.0587895	1.19168	1.20904	0.0851674	-0.141782	-0.306021
72	Male	31.4749	1.05855	3.20169	-0.307152	-1.02254	0.808689	-0.853312	0.355206	-0.30261	-0.14632	0.130193
76	Male	26.6678	0.993035	1.67137	-0.7659	0.983852	-0.959107	-0.655422	0.504667	-0.493458	-0.0660607	-0.421478
72	Male	28.6203	1.07759	1.61735	-0.00207244	-1.84332	-0.484505	-1.07357	-1.18226	0.431316	-0.406919	-0.0779152
49	Male	29.9615	0.972851	0.0262041	-0.5242	-0.549441	0.263393	-0.640795	-0.234831	0.331581	0.335848	0.0894625
75	Male	27.1877	1.02381	1.29097	-1.18543	-1.19671	-0.345035	-0.625429	0.0406376	-0.0897277	0.132954	0.24292
62	Male	23.2822	0.982533	1.07367	-0.685832	0.908822	0.660699	0.186102	-0.0448032	0.161398	0.330582	0.0291715
60	Male	23.1817	0.845114	3.28374	1.56517	2.55698	-1.516	0.436227	0.583056	1.1262	-0.977154	0.964548
70	Male	31.5005	1.09612	3.328	-1.31941	-0.121285	1.57162	-0.0324569	-0.200205	-0.941632	-0.29622	-0.405531
68	Male	31.0303	1.08563	1.85836	-1.23942	-0.706873	0.584448	-0.528564	-0.0545282	-0.360577	0.251186	0.0740769
44	Male	26.5814	0.900387	-1.85184	-0.613768	0.446829	-0.220371	0.216188	-0.333695	0.625474	0.23273	-0.112078
59	Male	27.6095	1.0622	5.28353	0.738566	-0.224351	0.0963699	-1.48973	1.0998	-0.551546	-1.09865	0.0560539
26	Male	27.826	0.845429	-3.32106	-1.96011	1.33666	-0.224579	0.000515038	-0.23556	0.349034	-0.641666	0.435566
79	Male	29.6136	1.04982	-0.481679	-2.35483	-2.3095	0.631301	-0.72955	-0.399825	0.0131742	-0.327187	-0.319726
60	Male	27.754	0.939139	0.912909	-1.6342	0.872086	-0.612453	-0.229067	-0.119158	-0.00449261	0.288296	-0.153786
66	Male	28.3648	0.996234	0.621873	-1.47104	-0.381968	-1.24265	-0.70739	1.06547	-0.156733	0.342292	-0.246474
54	Male	24.6067	0.915638	0.71832	0.462977	2.28722	-0.851478	-0.537885	-0.0265255	0.130112	-0.137223	-0.362509
55	Male	24.6534	0.935349	0.0244315	-0.934418	0.424363	-0.453912	-0.534918	-0.074405	0.498272	0.276143	0.397413
43	Male	17.6177	0.874286	-1.63339	-0.871883	2.04885	-1.27117	-0.121715	0.674392	0.53695	-0.434856	0.324771
70	Male	28.9854	0.945116	-2.83143	-3.55853	-1.2491	-0.18743	-0.250528	0.640303	0.195278	-0.784835	0.185775
57	Male	27.4958	1.02197	1.91597	-2.2967	1.25465	0.464594	0.40763	-0.153739	0.269909	0.32347	0.608915
41	Male	22.2647	0.889503	-1.02563	-0.317049	0.724985	1.20822	-0.0944829	0.176707	0.380267	0.233075	0.143608
63	Male	27.8698	0.99325	3.01754	-0.0372826	1.12618	-0.444666	-0.346144	0.430255	0.329404	-0.112787	0.334078
47	Male	37.6608	0.985025	1.12305	-0.669206	-0.00594312	-0.276373	-0.997391	0.204621	-0.265176	0.260846	0.044754
62	Male	31.3584	1.02052	1.94317	-2.32168	0.191819	0.499729	0.247912	-0.29022	-0.219598	0.339369	0.0935269
78	Male	27.606	1.04661	-0.0847207	-2.16804	-0.985	-0.733185	-0.437385	0.762975	-0.270557	-0.00639186	0.438098
54	Male	22.4488	0.969283	1.15675	-1.0084	1.91362	0.121601	-0.356401	-0.264495	-0.297659	0.19214	-0.229757
45	Male	25.275	0.93617	1.06076	-1.08126	1.47655	-1.33463	0.0860372	-0.0999332	0.323077	0.0860631	0.253283
46	Male	24.7226	0.978571	1.6695	0.348899	0.981588	-0.371413	-0.81538	0.681278	-0.159545	0.0947901	-0.00454906
42	Male	25.0139	0.946667	-0.78266	-0.4997	1.24528	-0.407627	-0.466517	-1.0026	-0.0497692	-0.0927487	0.208229
68	Male	27.8195	1.07463	1.36313	-0.994654	-0.870106	0.447918	-1.30014	0.49474	-0.295855	0.276898	-0.120331
56	Male	24.9298	0.952138	0.974559	-0.591629	0.849415	0.877847	-0.126015	0.125132	0.430156	0.226369	-0.13213
62	Male	27.9699	1.125	3.47984	-0.0163642	0.0303799	-1.55605	-0.991349	0.116937	-0.637742	-0.624772	-0.095696
73	Male	24.0543	0.963536	1.02344	-1.45178	2.0993	0.391077	0.68792	-0.570642	0.239302	0.0629974	-0.194341
44	Male	26.5109	0.972302	0.856159	0.539575	-0.256919	1.11915	-1.16602	-0.291024	0.541059	0.174459	0.210545
42	Male	27.6517	1.02692	1.07017	-0.907916	0.42585	-0.0568548	-0.298749	-0.0672203	0.13149	0.384234	-0.0237199
48	Male	24.286	0.987448	1.71813	-0.120346	-0.115151	0.627591	-0.584895	0.569367	0.343207	0.219836	0.345678
76	Male	27.544	1.04184	-0.33933	-2.14663	-0.314623	0.72669	-0.409875	0.128466	0.173421	0.254902	-0.226925
78	Male	24.112	0.93905	2.04908	0.881209	1.39981	-1.70235	-0.105739	-0.0812046	0.29498	-0.207409	-0.357098
72	Male	32.6314	1.0578	2.71482	-0.740921	-0.784563	0.284138	-0.381837	0.537959	-0.13221	0.0731589	-0.0765495
73	Male	25.0304	0.907662	1.70723	0.304593	2.3348	1.29283	-0.341552	-0.425051	-0.130575	-0.366412	-0.456813
36	Male	24.4191	0.885714	-1.22321	-0.318996	0.86697	-0.502926	-0.320561	-0.599312	0.474286	0.0744273	0.389154
57	Male	26.0987	1.04302	0.464649	-1.25198	1.00323	0.951117	-1.20564	-0.0463141	-0.112706	0.120309	0.743225
61	Male	33.0142	1.1575	5.00762	-0.939579	0.297017	-0.492012	-0.351799	0.278733	-0.800187	-0.687076	-0.109265
48	Male	25.9089	0.979403	0.352195	-0.784278	1.19408	-0.0285692	0.215482	-0.0614112	0.120718	0.395718	0.085016
67	Male	32.1298	1.12675	1.91688	-2.03341	-0.624851	-0.785869	-1.13127	0.112215	-0.236605	0.120525	-0.216194
53	Male	27.9723	1.00666	1.98528	-1.8915	0.263704	-0.0379319	0.151116	0.643132	-0.147493	0.439356	0.0848916
76	Male	32.5093	1.07798	1.7639	-1.02595	-2.06082	0.0714126	-0.698075	-0.805814	0.458775	-0.262203	0.280133
81	Male	23.4453	0.954595	-0.384562	-1.24056	0.0103129	1.07564	0.0611776	0.0997421	0.369688	0.240309	0.164367
65	Male	25.872	0.972308	1.40287	-0.972755	1.09161	0.134897	-0.22934	-0.0377283	0.0147979	0.311703	-0.119599
41	Male	24.1398	0.870192	2.31213	2.3039	1.45672	0.387144	-0.616587	0.637753	0.275972	-0.209272	-0.406216
56	Male	40.3891	1.095	2.85573	-1.61175	-0.609772	0.283884	-0.318461	0.153394	-0.0283592	-0.181149	0.187899
59	Male	33.2539	0.994313	0.225078	-1.69868	-0.0588418	-0.0945194	-0.0185333	-0.211115	0.294242	0.266014	-0.0227577
70	Male	30.1583	1.08704	0.318423	-2.52466	0.934692	-0.659666	0.125179	-0.62469	-0.481242	0.0972015	-0.264259
48	Male	23.1028	0.969213	1.5518	-2.32774	1.41221	-0.649652	0.796479	-0.0423705	0.00696518	0.256331	0.00787979
78	Male	27.5696	1.09221	1.45623	-1.21472	-0.852098	0.282462	-1.34223	0.349025	-0.207492	0.191037	0.250863
65	Male	28.303	0.964151	-1.13153	-1.57753	-0.126647	1.24324	-0.62626	-0.301086	0.0774825	0.14213	-0.308539
58	Male	28.8995	1.05941	0.456915	-2.43818	-0.0784452	0.24487	-0.707643	-0.257578	-0.222484	0.35451	-0.217044
61	Male	24.4381	1.03363	-2.91552	-5.20379	-0.520954	-0.245202	-0.128308	0.376905	-0.607541	-1.31357	0.0156911
48	Male	24.9626	0.965909	-0.547412	-1.24578	0.424623	1.65269	-0.832186	-0.380576	0.0362392	0.130825	-0.0952829
75	Male	21.7301	0.968512	5.02772	0.795029	2.60269	0.668761	0.393064	-0.696103	-0.171302	-1.51792	-0.245383
45	Male	26.9908	0.948473	-2.21759	-2.15311	0.645329	-0.00947385	-0.167323	-1.02762	0.126865	-0.446561	-0.0928919
41	Male	25.3388	1.00551	0.409387	-1.53816	1.96845	0.734087	0.208848	-1.07722	0.131447	-0.0461914	-0.3935
76	Male	35.3794	1.04075	1.92234	-0.759742	-0.791067	-1.26624	-0.54796	0.0820275	-0.0488688	0.0245814	-0.523148
70	Male	24.192	0.956842	-1.01759	-1.80197	1.85897	0.0243425	0.489808	-0.580078	0.400944	-0.0377027	-0.0954263
56	Male	27.7782	0.956979	-1.12262	-1.9744	0.1394	0.207711	-0.00341021	0.106451	0.390906	0.0508306	0.220905
65	Male	42.26	1.06002	3.61414	-0.226539	-1.38352	-0.746078	-0.452177	0.137436	0.286686	-0.631869	-0.0435467
52	Male	45.7349	0.957191	1.78741	1.22876	-1.2436	-0.299673	-0.239029	-0.838929	0.542179	-0.0064198	-0.0901069
64	Male	24.0956	0.914683	-0.943779	-0.89387	0.177024	0.702355	0.0831959	-0.187696	0.21237	0.231253	-0.514957
70	Male	37.2361	1.01443	2.65425	-0.853115	-1.6987	0.241221	-0.104931	-0.716709	0.446716	-0.333499	-0.323958
48	Male	23.6264	0.914257	0.803328	-0.181484	2.23712	0.0381151	0.246241	0.504621	0.0259785	0.0942825	-0.777449
70	Male	23.7741	0.929916	-0.67361	-0.575579	1.13032	0.699506	-0.325413	-0.582717	-0.0130649	0.148577	-0.449886
71	Male	24.5439	1.02866	0.135153	-0.315765	0.0520608	-0.0136747	-1.45693	-0.35655	-0.196538	0.00668724	0.00852943
63	Male	28.5683	1.0157	2.23466	-1.46159	0.298492	-0.458307	-0.479816	0.637267	-0.0378315	0.267886	0.701787
68	Male	36.6719	0.980985	0.893519	-1.66743	-1.68669	0.386289	0.0432291	-0.596502	0.502585	0.153856	-0.469185
65	Male	32.8302	1.0765	3.79251	-2.4502	0.321863	-0.0902446	-0.450583	-0.160059	-0.14049	-0.0526712	0.13465
50	Male	26.2856	0.900702	-1.39271	-1.929	2.02881	-0.125521	1.26728	0.800116	0.45656	0.104816	0.203057
61	Male	34.5469	1.09635	6.42725	0.451479	-0.204144	2.29434	-0.812418	0.909272	-0.19692	-2.45158	-0.0279948
39	Male	27.3166	0.98999	1.63314	-1.20802	0.521905	-0.147263	-0.311884	0.337822	0.355719	0.300308	0.551291
51	Male	28.4891	0.916185	-1.67872	-2.06489	0.887715	0.391267	0.738387	-0.0855187	0.0371377	-0.080848	0.0409363
67	Male	38.7497	1.07578	3.02936	-1.58747	-0.95559	0.0582233	-0.449825	0.477254	-0.178603	0.0184423	0.203659
73	Male	27.4506	1.09146	2.4746	-0.69617	-0.422416	0.576987	-1.29021	-0.146846	-0.548419	-0.101108	0.359797
67	Male	26.3016	0.949379	-0.680399	-1.2372	-0.278484	0.427428	-0.201445	-0.522523	-0.166765	0.180119	-0.412595
73	Male	27.1417	1.13441	0.90388	-3.62769	-0.629843	1.61766	-0.131067	-0.427507	-0.115389	-0.200411	0.35777
47	Male	22.56	0.877863	-1.88434	-1.34852	0.604804	0.0906458	0.547119	0.293877	0.418242	0.212347	-0.00703778
71	Male	36.0937	1.04393	1.60227	-1.12057	-0.857969	0.504677	-0.278653	-0.0559594	-0.206194	0.33944	-0.502413
67	Male	26.4396	0.984848	2.56048	-0.196185	0.997377	-1.28382	-0.560656	0.250203	0.00890162	-0.113777	0.0419362
58	Male	25.5348	0.937437	-1.93137	-1.18904	1.24201	-0.317962	-0.839186	0.269838	0.309737	-0.0900952	0.0988074
73	Male	32.217	1.13488	3.58783	-1.57698	-0.118206	-0.178762	-0.384794	-0.258273	-0.47811	-0.0679879	0.144688
72	Male	29.7546	1.00586	0.790616	-1.05038	-0.93596	-0.490671	-0.831717	-0.176508	0.159717	0.207596	-0.565103
67	Male	25.0112	0.987026	0.822598	-1.78067	0.871226	-0.101311	0.694283	0.53821	-0.344073	0.519799	-0.336502
76	Male	24.6925	1.0022	-2.18268	-3.0945	0.637038	0.0661726	0.168972	-0.155359	0.13217	-0.436673	0.0684882
67	Male	24.6308	0.964646	1.36279	-0.834297	0.0745701	1.2021	-0.327789	-0.555016	0.303933	0.1519	-0.108077
43	Male	26.1822	1.001	-0.148065	-0.603024	1.07778	0.79335	0.0986608	-0.656888	-0.294548	0.121635	-0.503644
50	Male	35.9172	1.0076	2.33999	-0.287413	-0.498264	-0.352424	-0.43497	0.720237	0.00921266	0.136897	0.364836
73	Male	29.3094	1.09602	2.89047	-1.21674	-0.343494	0.093015	-1.074	0.451998	0.123597	-0.126212	0.539452
58	Male	30.7008	1.05	3.09876	-1.42982	0.271144	1.95613	-0.346888	-0.784042	0.153753	-0.353763	0.323418
44	Male	30.9434	1.07957	2.08856	-1.42711	1.38925	0.447436	0.32215	-0.283956	-0.239573	0.0506666	0.283483
78	Male	30.3036	0.977022	-1.71484	-2.5017	-2.77235	0.0955731	-0.958409	-0.855772	0.501301	-0.898275	-0.104726
62	Male	38.1533	1	3.12223	-0.856892	-0.500997	0.0715795	-0.535765	0.50444	-0.290913	-0.0567526	-0.290127
74	Male	38.1737	1.00231	3.50765	0.172821	-0.291565	-0.96389	-0.206306	-0.486675	0.406979	-0.499393	-0.276885
42	Male	24.5808	0.955975	-0.379191	-1.51783	1.44419	-0.466552	0.0555978	-0.117862	0.389885	0.21398	0.290863
39	Male	30.7769	0.99169	0.444648	-1.28965	-0.159197	0.6714	-0.633504	0.4692	-0.166778	0.313066	-0.0638325
59	Male	36.0405	0.999147	4.16507	0.372104	0.119296	0.529212	-0.643049	0.769452	0.0617677	-0.379617	-0.344834
73	Male	31.3872	1.07045	0.547173	-3.21724	-1.2168	-0.381918	-0.51131	-0.0744075	-0.296079	0.0562686	0.141161
53	Male	22.6418	0.905834	1.35519	0.759726	1.47901	-0.57599	-0.733315	-0.168191	0.354217	-0.0389392	0.0218581
56	Male	31.8413	1.03645	3.21057	-1.25278	0.656124	0.256144	0.521257	0.55852	-0.0859229	0.198904	0.210083
38	Male	22.3985	0.908802	1.17663	0.161317	1.91791	1.12726	0.396035	-0.456818	0.618109	0.160746	0.138829
57	Male	21.5347	0.891328	-2.63353	-1.43088	1.19312	0.967317	1.42806	-0.59437	1.30172	-0.350597	0.528296
44	Male	24.109	0.974824	-3.35643	-2.91309	0.615891	-0.273862	0.330039	0.34329	-0.0869592	-0.666299	-0.860774
72	Male	25.6592	1.0113	0.732843	0.24907	0.0844999	-0.228509	-1.21094	-0.187594	-0.334015	0.26359	-0.348583
50	Male	29.3071	0.984991	1.00723	-1.35501	0.554462	1.69579	0.307556	-0.318567	-0.0120584	0.149791	-0.115373
60	Male	30.1275	0.99619	0.978571	-2.15399	0.787291	-1.29841	-0.134099	-0.140796	-0.331515	0.0504568	0.0969928
60	Male	24.5189	0.936382	-0.925746	-0.384042	0.00963317	0.267589	-0.834011	0.0332137	0.450523	0.301656	-0.0077876
45	Male	24.3357	1.04077	2.78674	0.00668712	0.217465	1.57708	-0.315518	-0.000548833	-0.0674068	-0.226041	-0.0278168
44	Male	27.2793	1.00299	-0.854539	-1.74335	0.688288	0.871594	-0.276301	-0.480411	-0.135344	0.20936	-0.539874
63	Male	31.5656	1.06629	2.65979	-0.497547	-1.37654	1.00877	-0.309031	0.709206	-0.0640747	-0.218206	0.189468
77	Male	29.1339	1.06588	2.0339	-1.34162	-0.410271	-1.55777	-0.595354	0.0476228	0.040417	0.129595	0.176516
58	Male	30.7974	0.968721	2.02429	-0.141291	0.608448	-0.0363342	0.362646	0.0829656	0.337787	0.287053	0.390526
61	Male	29.8073	0.995336	0.312117	-1.81112	0.184421	0.68173	-0.22307	-0.751923	0.154509	0.169536	0.259748
76	Male	33.1175	1.05372	0.066823	-1.41943	-1.9432	0.502167	-0.620882	0.0851137	-0.0168933	0.0455187	-0.299174
74	Male	25.5038	1.0437	2.53712	-1.7478	1.40491	0.50212	0.000812859	0.140809	-0.48225	0.276475	-0.234768
71	Male	25.9795	0.917874	0.31868	-0.181443	1.18186	0.311458	-0.790833	-0.35434	0.0252478	0.153257	-0.0783746
77	Male	26.2969	1.01959	0.680564	-0.416606	-0.58825	-0.917591	-1.58428	0.112383	-0.358979	0.135648	-0.225983
70	Male	28.6817	1.0199	0.0418351	-3.14157	-0.564745	-0.00756418	-0.0240812	0.0871986	-0.153045	0.292502	-0.243958
74	Male	25.9379	0.950348	-0.168339	0.258297	1.68437	0.35188	0.57001	-0.57912	0.0948353	0.101792	0.0765063
71	Male	26.1636	0.969337	0.323533	-1.3895	1.60143	0.796653	0.476976	-0.90504	0.168997	0.260272	-0.0729727
64	Male	28.9402	1.09585	-0.695695	-3.31628	-0.426323	0.789988	-0.562356	-0.142124	-0.431153	-0.254699	0.705834
42	Male	28.3319	0.840659	-3.34996	-2.07186	1.5129	1.15602	1.32767	0.42977	0.65051	-0.556662	0.180447
62	Male	28.2582	1.01042	-0.98324	-3.54835	0.710297	0.329554	0.3958	0.0342133	0.019747	-0.0533708	0.293538
46	Male	29.0441	0.91627	-1.53095	-0.866954	0.426732	0.670914	0.114369	0.29382	0.00898911	0.039249	0.263308
52	Male	26.5061	1.0449	1.25181	-0.864716	0.194795	1.80152	-0.80675	0.769143	-0.104621	0.210415	-0.35467
75	Male	26.3452	0.95	-0.550716	-2.17261	0.31884	1.50643	0.249815	-0.026787	0.40168	0.110911	0.0688846
43	Male	27.5698	0.996158	0.331417	-1.13607	0.114717	0.332892	-0.423814	0.708562	0.199126	0.264226	0.318546
53	Male	25.3493	0.91716	2.65292	1.13233	1.49303	-0.849682	-0.566087	-0.740452	0.261929	-0.362752	-0.225048
59	Male	33.3605	1.12875	4.16837	-0.21255	-0.621864	0.319252	-0.496858	0.723847	-0.165632	-0.615197	-0.0409564
42	Male	25.0868	0.903292	0.403359	0.680611	1.15892	0.537285	-0.209408	0.112977	0.680902	0.290646	0.47707
59	Male	35.6176	1.05973	3.31404	-1.33763	-0.786092	-0.617793	-0.678376	0.270498	-0.0697297	-0.231044	0.420851
65	Male	28.6064	1.11868	1.4805	-2.26992	-0.801686	-0.738203	-0.959899	0.393287	-0.723095	0.0191377	0.953162
51	Male	21.404	0.898361	-0.610981	-1.07586	1.72543	0.86056	1.02216	0.397679	0.0184348	0.244348	-0.555112
71	Male	32.5093	1.04924	1.3222	-1.91354	0.163896	-0.0114126	-0.698925	-0.812229	-0.39358	0.296153	0.0258822
53	Male	23.9766	0.921053	-1.69455	-1.87124	0.78992	0.331249	0.0105122	-0.553856	0.564395	-0.115133	-0.116039
50	Male	27.261	1.07555	3.91104	-0.461448	0.640726	0.778364	-1.04491	-0.0859654	0.358995	-0.513452	0.77331
74	Male	23.9704	0.948744	0.151673	-0.710007	0.83758	0.553622	0.472879	-0.388294	0.440813	0.172676	0.0605207
62	Male	22.1101	0.904167	0.986031	0.793161	2.93407	-0.969186	0.503405	-1.24975	0.171246	-0.740445	-0.381442
58	Male	29.973	1.03612	1.12542	-2.14161	-1.05601	-0.407091	-0.178154	0.878308	-0.289702	0.336706	0.203334
66	Male	23.8269	1.02548	-0.206677	-1.50267	1.20549	-0.537997	0.0689753	-0.967039	-0.729093	-0.0251052	-0.268154
74	Male	22.1572	0.952434	-0.0127921	-1.22134	1.65877	0.664956	0.126113	-0.104768	0.145118	0.146742	-0.415733
70	Male	30.2396	1.04053	1.48565	-1.55385	-0.106005	-0.0764362	-0.514135	0.991818	0.0454602	0.415447	0.0859838
51	Male	23.5475	0.980749	0.238223	-1.84432	0.527655	-0.531469	-0.516898	-0.318533	0.187131	0.249047	0.0258642
57	Male	42.5443	1.05167	5.40597	1.6351	-1.48731	-1.25762	-1.19511	-0.191218	0.285102	-2.14026	-0.0412172
60	Male	19.4156	0.924706	-1.35055	-0.65496	1.13986	0.0376324	-0.383877	-0.428508	0.072927	-0.137777	0.331444
59	Male	30.3958	1.02731	2.08273	-0.561587	0.199234	-0.0902544	-0.607596	0.378422	-0.402446	0.252453	-0.0218723
60	Male	36.8495	1.14913	2.69833	-1.42782	-2.11861	0.66842	-0.357384	0.189133	0.00132352	-0.499913	0.167828
49	Male	24.3938	1.03627	-0.0109545	-1.67424	1.01451	0.327554	-0.384505	0.0205134	-0.467156	0.195454	0.13223
64	Male	27.5287	1.03313	1.89871	-1.67961	0.494464	1.80149	0.177867	-0.0737034	-0.352644	0.188391	-0.0983475
79	Male	33.4547	1.0681	2.90647	-0.567983	-0.718853	1.10257	-0.602864	0.489519	0.150573	-0.0698751	0.26634
43	Male	21.5121	0.919827	-2.28667	-1.64851	1.63539	-1.02801	0.414452	-0.382559	0.0898575	-0.366802	0.0966827
55	Male	30.5401	1.01401	1.88203	-2.07319	0.200671	1.01472	0.00831889	0.326301	0.124236	0.418466	0.0469963
49	Male	26.9933	1.00406	1.28604	-1.88718	0.703684	0.85981	0.111279	-0.228494	-0.434682	0.361125	-0.490475
61	Male	30.6303	1.10352	3.43987	-1.3719	0.258507	-0.368755	0.414421	0.455903	-0.272425	0.231229	-0.160431
76	Male	26.9456	0.901829	-0.896814	-2.15346	1.20017	1.1014	0.375878	0.53419	0.0218472	0.0503199	-0.765435
67	Male	27.7415	1.04343	0.694159	-1.72822	-0.047612	1.25949	-0.440477	-0.466955	-0.0429643	0.18711	0.244083
65	Male	25.6898	1.03061	-0.562142	-3.08919	0.0783503	-0.933842	0.873172	0.396427	-0.392512	-0.0918368	-0.678504
52	Male	24.8821	0.975661	0.686418	-1.34771	0.926471	0.90591	0.0660022	-0.757456	0.0170072	0.221231	0.227604
63	Male	30.4792	1.01039	1.43733	-0.557896	-0.949495	1.72756	-0.200788	-0.0643003	0.157716	-0.0322905	-0.0255511
69	Male	31.0933	1.0197	1.55019	-1.05439	-0.431674	-0.538903	-0.317183	0.170092	0.175932	0.254209	0.286668
24	Male	33.5656	0.943973	-1.63373	-0.0722656	-0.110925	-0.186181	-0.852813	-0.398246	0.400308	0.236735	-0.396062
62	Male	26.8724	0.986408	-0.44012	-1.80369	0.361086	0.690273	-0.294953	0.516372	0.141372	0.336848	-0.102633
43	Male	22.3275	0.886049	-0.768914	-0.422782	1.71968	-0.118441	0.0137873	-0.191886	0.318663	0.182369	-0.517432
55	Male	21.9005	0.923574	-0.133796	-0.82353	1.3636	-0.419069	-0.115465	-0.300586	0.589526	-0.00179776	1.02265
55	Male	26.5285	0.986125	0.190961	-1.08654	0.552034	-0.637291	-0.229399	-0.219981	-0.237903	0.293011	0.0877531
69	Male	26.7713	0.998965	3.805	0.362801	1.0416	0.787208	-0.271213	0.164019	0.169195	-0.323257	-0.0320138
46	Male	25.6119	0.892204	-3.22508	-2.73846	-0.0758312	-0.928611	0.0925921	0.45224	0.166412	-0.593438	-0.0439302
46	Male	29.1956	1.02643	2.47839	0.824724	-0.880674	-0.223571	-0.749845	1.13957	-0.286764	0.0062163	-0.0337122
61	Male	34.1306	1.10771	1.71067	-1.56444	-2.17229	-0.202032	-0.972199	0.568835	0.109235	-0.118614	0.246985
48	Male	29.7589	0.957219	-1.50187	-1.45608	0.54173	-0.477062	0.199701	-0.307995	-0.0580807	0.0252361	-0.401772
64	Male	29.2962	1.05205	0.405363	-2.68912	0.202749	-0.474963	-0.361471	-0.702055	-0.0866881	0.172543	0.142068
46	Male	22.5614	0.911351	-1.99579	-2.22729	1.0739	-0.662953	0.212157	0.495796	-0.0176188	-0.249714	0.0679823
75	Male	28.885	1.0366	1.69662	-1.31253	0.479901	-1.36235	-1.14475	-0.108484	-0.308165	0.00774444	0.0656639
77	Male	24.1395	0.9421	-0.46954	-0.365919	-0.76971	0.352048	-1.04855	0.603661	0.139896	0.0925602	-0.49002
42	Male	22.9937	0.863057	-2.16365	-1.26969	1.16426	-0.244515	0.63059	0.394672	0.198967	-0.137277	-0.302355
73	Male	22.5568	0.959574	-1.35055	-1.80897	0.885811	-0.650928	0.39545	0.268913	0.594122	-0.149691	0.0306646
43	Male	26.156	1.00967	-0.730081	-1.88114	1.73592	-0.100393	-0.120804	-0.621383	0.233034	-0.0458542	-0.22499
67	Male	31.8918	1.11316	4.96306	-0.188927	0.037393	-0.680331	-0.713704	0.0645435	-0.259027	-0.852538	0.299688
46	Male	36.1135	1.15018	3.24136	-0.195463	-1.45958	-0.944883	-1.19458	-0.713641	-0.140103	-0.627847	-0.431009
71	Male	33.9961	1.03966	4.0205	-0.1238	-0.935598	1.33084	-0.221789	-0.0612937	-0.244735	-0.638215	-0.362067
29	Male	29.115	0.927978	-2.78621	-2.91438	0.262921	-1.28877	0.660263	0.0472553	0.150842	-0.56628	-0.280891
41	Male	28.0269	0.921569	1.20872	-0.24205	1.63812	0.765217	0.324208	-0.0236537	0.486462	0.338862	-0.218737
74	Male	36.8782	1.0917	1.58689	-2.57141	-0.91413	-0.388992	0.0460951	-0.787629	-0.108673	0.0384405	0.0665019
64	Male	26.5362	1.01953	0.162216	-2.00341	-0.314167	1.19259	-0.071564	0.480521	-0.0213978	0.327503	0.0488487
75	Male	30.6246	1.04402	2.96936	-0.658606	-0.082487	0.473334	0.0454828	-0.0334462	-0.0934606	0.0213197	-0.509308
46	Male	23.5773	0.946893	-1.24378	-1.37921	1.24403	1.35144	0.288764	-0.594807	0.334345	0.121872	0.0260299
61	Male	28.5059	1.08622	2.58626	-1.11275	0.197474	0.624696	-0.660125	0.558862	-0.216585	0.0633906	0.228052
59	Male	35.1539	1.05385	4.54499	-0.298271	0.570786	1.40269	0.100702	-0.92688	-0.041947	-1.07596	0.292132
75	Male	38.0734	1.04781	3.49951	0.11004	-2.62811	0.506586	-0.961447	-0.0778962	0.789834	-1.01514	-0.218548
42	Male	21.899	0.871926	-0.736335	0.465713	1.17659	0.399115	-0.613016	-0.44806	0.594165	0.112708	-0.539233
44	Male	27.494	1.01906	1.2681	-2.23723	-0.355983	-0.102073	-0.198466	0.698135	0.385486	0.28293	0.467918
61	Male	29.7135	1.10296	2.22582	-1.01915	-0.949865	0.46569	-1.16115	0.247378	-0.726069	-0.00928754	0.412055
60	Male	36.3202	1.15699	0.971115	-3.42929	-1.37459	-0.115195	-0.216305	-0.0438282	-0.266144	-0.115034	0.0126285
28	Male	24.245	0.883284	1.34134	0.1827	1.46607	-1.09111	-0.235577	-0.189285	0.415405	0.0633281	-0.216546
60	Male	22.5013	0.973089	1.8981	-0.581835	1.08895	-0.89531	-0.168203	0.407407	0.0764792	0.161102	0.0181853
49	Male	28.8332	0.919765	1.64097	-0.480768	1.85575	-0.226492	0.687538	-0.553612	0.60738	0.246263	-0.367216
72	Male	31.8959	1.0736	3.3879	-0.785248	-0.100177	0.877713	-0.428165	0.165096	-0.331289	-0.0866876	-0.127749
68	Male	40.5695	1.04981	0.320181	-0.928119	-1.91699	-0.884078	-0.956507	-0.765837	0.532487	-0.263046	-0.0559611
77	Male	29.849	1.13695	1.40068	-1.47997	-2.55735	0.0482217	-0.863795	-0.344395	0.625866	-0.304961	0.377499
65	Male	28.9077	1.07526	-0.0870524	-3.76149	-0.791685	-0.967418	-0.0055973	0.760915	0.0284093	-0.189525	0.649541
66	Male	31.9492	1.01889	1.98792	-0.963327	0.129366	-0.555089	-0.339413	0.346008	-0.396288	0.418095	-0.459531
44	Male	25.3836	0.962777	-1.63422	-1.54703	0.774754	-0.0595618	-0.265873	-0.270446	0.686943	-0.238082	-0.0923347
73	Male	28.1055	1.1129	-0.864259	-4.67285	-0.267536	1.18691	0.260745	0.264949	-0.588623	-0.408442	0.101113
51	Male	31.09	1.03755	3.97541	-0.474645	0.217539	-0.253968	-0.594931	0.217323	-0.178112	-0.38968	0.150828
61	Male	29.3127	1.06854	1.73817	-1.55204	-0.384357	0.179556	-0.617367	0.0880784	-0.148287	0.13138	0.585332
69	Male	29.8553	0.991697	0.513182	-0.883974	-0.132623	-0.426862	-0.602544	0.455642	-0.0918513	0.460523	-0.159852
51	Male	25.7838	0.902778	-0.0532665	-1.22332	1.5994	-0.155347	0.53557	-0.230707	0.56702	0.280736	-0.232317
75	Male	36.5255	1.01393	0.681431	-1.31018	-1.57742	-0.361824	-0.78769	-0.515464	0.166518	0.185175	-0.322644
60	Male	26.5276	0.967513	-0.140968	-1.43104	0.469373	1.07897	0.206957	-0.817656	-0.0961693	0.131332	0.318161
49	Male	26.196	0.996829	-0.41137	-2.2287	1.38473	0.29506	0.445501	-0.0994542	0.066634	-0.0720941	0.193577
61	Male	27.812	1.02406	1.49382	-1.20815	0.178939	-0.0429003	-0.234583	0.326512	0.200636	0.508992	-0.505765
41	Male	22.5647	0.826087	0.259521	1.10081	1.36395	-0.492076	0.335452	0.0534914	0.142101	0.339628	-0.249833
43	Male	25.9218	0.935834	-1.54724	-1.19279	2.08735	0.371545	0.345618	-0.52912	0.299563	-0.415459	-0.11051
50	Male	27.4568	1.01584	0.776135	-1.29362	-0.0515539	0.310237	-0.132824	0.109926	-0.00205325	0.287602	0.227928
68	Male	27.8854	0.964592	-0.455269	-2.14021	1.98173	-0.630848	0.283612	-0.912805	-0.0160377	-0.0774438	-0.105228
44	Male	23.7925	0.904902	-0.148922	0.708538	1.1757	0.50602	-0.573826	-0.138052	0.438995	0.265995	-0.054631
30	Male	21.5917	0.883047	0.294435	0.17745	1.51366	0.913722	0.465752	0.778011	0.607484	0.282597	0.0971484
45	Male	34.3496	1.05027	1.00731	-1.35894	0.548642	0.140318	-0.448608	-0.762733	-0.212585	0.174744	-0.119157
74	Male	24.6719	1.01053	-0.203966	-1.5489	-0.575352	0.441215	-0.0140762	0.129347	0.551112	0.197703	-0.26516
68	Male	25.4204	0.982	4.28564	1.02516	1.15941	1.16039	-0.620597	-0.580117	-0.165693	-1.05209	-0.393131
52	Male	26.9029	0.968239	1.99866	0.494355	0.547052	-1.52701	-0.210217	0.771378	0.579594	0.0370604	0.471585
59	Male	33.1117	1.16717	3.73878	-1.73609	-0.851988	-1.58157	-1.16387	0.284477	-0.225204	-0.401185	0.168972
43	Male	24.1473	0.886983	-0.766613	-0.118552	0.757062	0.747461	0.195922	0.668434	0.298765	0.442121	0.0342132
56	Male	28.2775	0.980095	2.26355	0.125978	0.579243	0.941753	0.159892	0.128796	-0.0588486	0.150506	0.0237826
27	Male	30.4381	0.841475	-1.28553	0.385662	-0.13055	-1.05385	-1.25147	0.28011	0.811802	0.124362	0.317545
58	Male	37.039	1.0031	0.980985	-0.487282	-0.56074	1.05038	-0.290073	-0.45273	-0.113082	0.215688	-0.238836
75	Male	26.8385	0.982292	2.30432	-0.487489	0.482056	-0.986278	-0.326314	0.159323	0.384765	0.291692	-0.459649
76	Male	26.1124	0.949309	-0.981958	-0.338915	-0.569094	0.285745	-1.39606	-0.127758	0.0136619	0.13886	-0.19859
63	Male	27.3198	1.04186	1.68458	-0.603585	0.912177	0.0417188	-1.21775	-0.609857	-0.972733	0.186803	-0.510413
69	Male	28.6052	1.02783	1.53161	-0.821636	0.406971	-0.136912	-0.0537877	-0.822172	0.0501116	0.281992	-0.0640486
55	Male	24.6849	0.87414	0.0716313	1.23565	1.54516	0.414052	-0.581226	-0.0237753	0.354644	0.280214	-0.342875
73	Male	22.9795	0.98759	-1.90125	-2.52043	0.838308	-0.184033	-0.0527993	-0.469697	-0.241291	-0.21354	-0.612477
66	Male	31.2691	0.983929	3.12319	-0.627767	-0.207887	1.1251	0.624515	-0.73799	0.187574	-0.242462	-0.0258358
61	Male	33.6462	1.1059	1.68294	-0.988542	-0.662811	-0.666104	-0.527632	0.158395	-0.633222	-0.0185976	-0.222004
49	Male	33.4189	1.05648	2.40554	-0.54304	-1.00569	-0.096908	-0.449101	-0.773552	0.0539058	-0.0756703	0.0368969
63	Male	28.4785	0.974576	0.356451	-0.233926	-0.621125	0.319522	0.0237276	-0.721582	0.0781456	0.0765048	0.0165952
47	Male	24.6939	0.948958	1.51014	-0.45537	1.13143	0.0214945	-0.335149	-0.469193	0.124259	0.148608	0.12201
54	Male	24.5752	0.938542	0.94776	-0.167736	-0.0532986	1.50641	-0.647902	0.153094	0.671375	0.0737789	0.265047
46	Male	24.4356	0.933472	-2.65917	-1.93452	0.906808	0.64499	-0.25037	-0.182744	0.0923272	-0.578112	-0.209237
73	Male	32.6478	1.03653	0.527528	-2.37093	0.287422	-0.311867	-0.494687	-0.185336	-0.143086	0.314522	-0.333819
50	Male	27.821	0.977583	0.278636	-2.86533	1.37854	-0.121971	0.0517371	0.329608	-0.419445	0.243012	-0.035839
61	Male	23.3857	0.935236	0.0762572	-1.03376	1.43663	0.581229	0.0728105	0.10263	0.307749	0.0575126	-0.197976
68	Male	25.3888	0.940206	3.99289	0.720153	1.73621	1.22986	0.317474	-0.821338	-0.674042	-0.949369	-0.639657
72	Male	24.1869	0.908596	-1.43896	-1.41822	0.358352	-0.092346	0.629302	0.0737883	0.345412	0.229366	-0.271905
55	Male	26.028	0.958042	1.89941	0.799784	0.328848	-0.198677	-0.0931643	0.995715	-0.084164	0.319034	-0.0960517
56	Male	24.9747	0.972035	-1.55674	-2.41749	0.482816	0.552979	-0.113025	0.488	-0.196654	-0.0750619	0.2702
41	Male	21.5491	0.949597	0.841966	1.47388	0.459601	-1.0458	-1.94672	0.535618	0.389009	-0.147125	-0.252116
54	Male	25.4823	0.975866	1.5282	-0.866512	0.456222	0.717605	-0.79209	0.707062	0.11245	0.411638	0.39874
73	Male	25.0699	0.955896	-0.210086	-0.757005	-0.0922375	1.6617	-0.122241	-0.581119	-0.182989	0.153011	-0.0464782
58	Male	23.8347	0.908421	2.0029	0.212377	1.30298	0.134145	0.436885	-0.0344073	0.318814	0.107702	-0.0916572
44	Male	24.0094	0.905	0.328529	-0.277923	1.02392	-0.380244	0.0158761	0.734833	0.275086	0.566279	0.263268
46	Male	29.8169	0.990917	1.84764	-1.15407	0.239562	0.17098	-0.600777	0.176235	0.141341	0.426212	-0.345533
58	Male	27.252	1.04586	3.89365	-0.423223	1.06963	0.13337	-0.82436	0.538819	0.0314964	-0.237665	0.255112
45	Male	33.0227	1.00182	2.81864	0.814489	0.111575	0.0942269	-1.19543	-0.409562	-0.475046	-0.470077	0.0348269
71	Male	26.3723	1.03272	2.0053	-0.597328	-0.0968666	-0.123134	-0.132663	-0.0456461	-0.00504148	0.316714	-0.191575
55	Male	31.6571	1.11251	4.19321	-1.78444	-0.424685	0.23879	-0.400778	0.751827	-0.252483	-0.255786	0.420872
70	Male	28.948	1.03095	2.92502	-1.36176	1.48142	-1.09689	-0.089671	-0.531601	-0.620821	-0.0823481	-0.624136
64	Male	31.7075	1.01844	0.577871	-1.52588	-1.8003	-1.5378	-0.7089	-0.587177	0.498494	-0.176452	0.017986
57	Male	23.9597	0.996681	1.87809	-1.2809	0.312837	0.98925	-0.363193	0.366051	0.0304998	0.256245	0.262429
55	Male	22.5505	0.965255	-0.490323	-2.00532	1.41408	2.00275	1.01539	0.196165	-0.197521	0.0872506	-0.390052
50	Male	23.7414	0.936238	1.60634	-0.441281	2.17231	-0.847366	0.415016	-0.584779	0.382221	0.0484544	-0.0813772
38	Male	20.8311	0.88125	-0.0500869	1.47742	0.601118	-0.143607	-1.04092	0.0473585	0.579009	0.163869	0.103656
73	Male	33.0454	1.1271	2.54109	-0.935905	-1.18353	1.68487	-0.315257	0.301897	-0.233196	-0.172227	-0.342135
65	Male	34.0107	1.068	3.94594	0.201059	-1.37242	1.11579	-0.914553	0.571962	-0.0982775	-0.703153	-0.108316
26	Male	23.5018	0.880423	-3.5449	-1.96008	0.652676	0.627039	0.194781	0.435424	0.64892	-0.761463	0.103761
52	Male	26.8677	0.952427	1.31039	-0.438974	1.05407	0.126811	-0.178895	-0.137229	0.26321	0.360561	-0.596317
72	Male	31.1073	1.00982	3.66582	0.687285	0.986682	-1.69465	-0.0439252	0.131079	0.481879	-0.652132	0.302973
47	Male	26.1919	0.967091	-2.60598	-2.93819	0.67482	-0.188067	-0.212904	-0.0405755	0.267627	-0.40353	-0.255422
55	Male	45.9629	1.0021	3.82264	0.674729	-1.51544	0.327018	0.059414	-0.562935	0.804076	-0.883391	-0.424495
77	Male	28.1143	0.958295	0.795286	-1.20729	-0.624824	1.26998	-0.16164	0.407112	0.236501	0.215563	0.152708
55	Male	23.3295	0.8917	-1.59868	-0.435395	0.189189	0.354118	-1.25563	-0.407454	0.649479	-0.158507	0.801037
21	Male	29.5417	0.908015	-1.77551	0.564766	0.473997	0.165584	-0.505457	0.307867	0.0358224	0.161065	-0.12057
70	Male	36.2332	0.935065	-0.321643	-0.730553	1.06235	-0.761603	-0.194085	-0.724761	-0.31585	-0.19023	-0.248293
78	Male	25.2015	1.03128	3.09681	0.232442	-0.133372	0.694287	-0.719398	-0.0470795	-0.360688	-0.200219	-0.424495
66	Male	24.9613	0.964217	-0.985613	-0.968843	-0.162679	-2.1984	-0.127888	0.59326	-0.542564	-0.0920394	-0.485923
63	Male	25.7366	0.988741	2.93815	-0.606313	1.50851	-0.75061	0.208678	-0.637667	-0.177119	-0.0576383	0.0353236
51	Male	24.4455	0.864916	-1.80335	-0.188846	1.30355	-0.229513	-0.226931	0.0640337	0.216419	-0.0343949	0.176881
52	Male	22.778	0.904167	-0.551843	0.127787	0.750797	0.645663	-0.740809	0.496214	0.0643418	0.432854	-0.0252713
28	Male	23.7374	0.84952	-0.328833	-0.504777	1.6588	0.77188	0.653961	0.413819	0.878023	0.329373	0.253789
64	Male	27.822	1.00203	-0.362104	-2.41654	0.121758	-0.457398	-0.197595	-0.189892	-0.258742	0.222198	-0.377124
63	Male	26.5844	0.997986	2.96633	-0.843154	0.42332	-0.793112	-0.620306	0.423511	-0.394803	0.0559996	-0.140285
76	Male	23.9837	0.882729	-1.74171	-0.197151	1.34884	-1.57751	0.365245	0.168537	0.589159	-0.224703	0.195771
54	Male	30.2088	0.996124	0.473573	-1.30873	0.00909123	-0.2328	-0.325107	-0.0922769	0.457293	0.411492	0.187304
67	Male	29.2732	1.07817	1.70402	-2.14235	-0.620293	1.19733	-0.45095	0.367963	-0.149171	0.232589	0.270662
43	Male	28.075	0.978537	-2.28113	-1.76432	-0.00244238	0.176653	-1.05414	-0.659989	0.123576	-0.281466	-0.143961
25	Male	24.9179	0.854737	-2.18085	-1.19519	1.8271	0.17766	0.424133	-0.0486657	0.9943	-0.206959	0.43087
65	Male	27.6213	1.0167	1.11978	-1.90719	2.34852	0.106728	0.721742	-0.54414	-0.175805	0.0824199	-0.0391716
62	Male	34.807	1.11765	3.76753	-0.949451	-0.942995	-0.00604876	-0.767914	1.0596	-0.0218663	-0.254655	0.388238
46	Male	26.2032	0.918387	-1.45266	-1.51781	1.36654	0.0353192	0.0613535	0.373497	0.495681	0.145602	-0.318285
38	Male	25.3637	1.00501	2.09465	-0.683164	0.98148	1.19145	-0.204538	0.383494	0.185835	0.175185	0.166573
62	Male	26.3748	1.00412	2.82169	-0.743302	1.00784	0.0390721	-0.343071	0.782513	-0.0220462	0.238545	0.128432
68	Male	32.7282	1.11637	3.69539	-1.18387	-0.915083	0.502811	-0.625473	-0.0504508	-0.00713368	-0.436088	0.327307
64	Male	25.9847	1.0511	0.61239	-0.602426	1.5935	-0.843983	0.108502	-0.256605	-0.154313	0.107657	-0.248719
68	Male	28.4403	1.00493	0.28363	-2.55786	-0.837203	-0.284222	-0.542724	0.698479	-0.00730449	0.300737	0.398502
49	Male	26.9828	0.958375	0.29495	-2.52371	1.23518	-0.99846	0.681842	0.0172591	-0.2407	0.302529	0.253613
68	Male	24.1605	0.914573	0.434176	0.253639	2.42085	0.0308486	0.483013	-0.377225	-0.0352191	-0.129696	-0.158153
49	Male	28.3768	0.995976	0.602748	-1.26886	0.846605	0.423918	0.163571	-0.724995	0.370691	0.311354	0.231116
70	Male	26.1569	0.957895	-2.06713	-3.88358	0.771237	-0.784386	0.677888	0.508457	-0.327541	-0.48424	0.49721
50	Male	29.903	1.02043	0.504952	-0.90428	1.05513	-0.399539	0.220438	0.536024	-0.301043	0.251231	-0.460106
72	Male	28.4171	1.00404	-0.470729	-3.20384	-0.178334	-0.374732	0.0203732	0.307448	-0.30975	-0.0131432	0.293248
68	Male	26.1834	1.06309	1.97711	-2.87419	0.688212	-0.131035	0.185961	0.459706	-0.292673	0.378597	-0.0983345
45	Male	27.2479	0.949555	0.240016	-0.904663	1.68098	-0.803454	0.492504	-0.275808	0.449026	0.23084	0.0984916
48	Male	25.1928	1.04092	-0.842878	-2.53285	0.529426	0.627114	-0.299933	-0.200827	-0.246301	-0.26417	0.721671
64	Male	28.636	1.08213	1.1015	-0.650282	0.112864	2.27828	-0.112343	-1.69049	-0.136945	-0.443519	-0.0474494
30	Male	21.0191	0.919318	-2.60552	-1.77284	1.1635	-0.359343	0.0671537	0.0351304	0.448636	-0.215521	0.591516
50	Male	24.4457	0.988327	-0.329612	-0.652667	0.389925	-0.0984425	-1.08456	0.215271	0.0482138	0.176952	0.190878
73	Male	24.7931	0.959445	-1.11502	-1.85591	-0.843117	0.797745	-1.15703	0.641237	-0.0715853	0.0555189	0.256573
43	Male	26.2453	0.952652	-2.06635	-1.60728	0.390959	0.497729	-0.294119	-0.13564	0.258202	-0.0989239	0.326956
78	Male	35.8743	0.978405	4.16506	1.15885	0.24611	-0.704216	-0.697089	-0.569351	0.119807	-0.929347	-0.274387
45	Male	25.4348	0.940513	-1.50802	-1.7108	0.466329	0.490516	-0.537379	-0.0773159	0.376225	0.0574627	0.283238
41	Male	26.3181	0.885437	-1.34653	-1.32795	1.35787	1.24577	0.267321	-0.129875	0.257352	0.0784159	0.298251
72	Male	30.5398	1.0241	3.80007	0.279821	0.954112	0.220749	-0.242352	-0.101952	-0.38098	-0.296264	-0.403293
69	Male	32.2407	1.09335	0.854419	-2.26917	-0.710389	0.369193	-0.827429	-0.1589	-0.31781	0.297806	0.0712332
79	Male	30.4797	1.03824	0.849219	-2.24788	-0.0113662	0.0390792	0.376951	-0.416664	-0.0365306	0.305546	-0.336949
64	Male	30.7846	1.13005	4.95116	-0.997254	0.466028	0.429788	-0.610202	-0.516174	-0.237168	-0.793705	-0.138393
60	Male	22.3621	0.953413	1.91455	-0.0926662	1.41434	0.16458	-0.267652	-0.23593	0.262585	0.171892	0.174004
74	Male	28.8959	0.999019	-0.101787	-1.44602	0.528564	0.337128	-0.599631	-0.113731	0.216378	0.1216	0.362256
77	Male	26.6447	1.00995	2.77854	0.576765	-0.118704	-0.00676709	-0.40572	0.925794	0.361101	-0.15957	0.425644
18	Male	17.9498	0.844367	-1.75554	-0.199816	1.9598	-0.291333	0.726403	1.06919	0.659497	-0.0375664	0.774161
44	Male	30.3422	0.988858	1.07746	-1.23094	0.313827	-0.104734	-0.501524	0.169736	-0.213281	0.457133	-0.299528
66	Male	30.1764	0.986513	0.714581	-1.29243	-0.424704	0.00621212	-0.651921	0.739631	0.243542	0.469277	0.178061
70	Male	28.3122	0.988506	1.00242	-0.965791	0.523334	1.15334	0.30031	0.316718	-0.0734198	0.435315	0.0625587
73	Male	31.5333	1.00262	3.5962	0.520592	-0.146491	0.127041	-0.610429	0.14082	0.187822	-0.211491	-0.414401
70	Male	25.7134	0.95	1.59937	-0.336757	1.69099	0.841498	0.485954	-0.13243	0.404456	0.362164	-0.0894606
77	Male	24.7676	0.97732	0.330458	-1.78446	0.538352	0.841081	-0.224536	-0.808798	-0.0139628	0.23642	0.0410895
63	Male	26.2254	0.995859	3.31431	0.218151	0.672932	-0.555337	-0.39857	0.66749	0.0401232	-0.174166	0.117658
52	Male	30.8485	1.05609	1.49111	-1.39567	0.13141	-0.168723	-0.222096	0.137288	-0.254405	0.326267	0.267928
65	Male	23.673	0.923819	1.12365	1.84641	0.266937	-0.22643	-0.711206	-0.53044	-0.233635	0.178115	-1.04645
49	Male	26.2856	0.916667	0.454931	-0.161497	0.925494	-0.488221	0.318729	-0.602165	0.474594	0.26553	-0.232927
20	Male	23.0954	0.836858	-0.124116	1.1404	1.13807	-0.769099	-0.596557	0.100322	0.503661	0.19803	-0.528703
45	Male	30.4427	1.01327	0.563358	-2.31381	0.571194	0.154003	0.395125	0.506439	0.0445089	0.472426	0.460498
50	Male	23.3731	0.893855	1.04025	1.03188	2.19913	0.808651	-0.266479	0.295977	0.294747	-0.0768272	0.225713
50	Male	33.808	1.02247	-0.468244	-2.30906	-0.38418	1.4238	-0.148362	-0.598013	-0.00494934	-0.0784712	0.132905
62	Male	27.3794	0.98088	1.81037	-0.24864	0.864225	-1.01471	-0.219042	0.805244	-0.285897	0.256711	-0.349573
46	Male	30.1404	1.03901	1.07062	-1.6419	-0.771901	0.508507	-0.530065	-0.522718	-0.034448	0.257955	-0.17086
44	Male	24.5907	0.867543	-0.474599	0.590909	0.83219	1.48678	-0.234041	0.381347	0.271515	0.266553	-0.310302
44	Male	31.696	0.944395	-0.502382	-1.29434	-0.384113	-0.413528	-0.237355	-0.128766	-0.108311	0.394359	-0.275942
50	Male	26.51	0.983316	-2.1719	-2.185	-0.71278	-0.0893944	-0.869564	-0.414786	0.50566	-0.633814	0.24341
52	Male	23.1096	0.917836	-2.23966	-2.3093	0.752022	0.640803	0.784015	0.898703	0.210499	0.0141953	-0.712151
71	Male	25.0736	1.01331	2.09531	-1.26167	0.572044	0.447418	-0.531959	0.4256	-0.00896699	0.377008	0.0503522
53	Male	30.6205	1.05882	2.35309	-1.00014	-0.723675	0.700867	-0.803371	0.530742	0.166845	0.0685906	0.00528257
50	Male	26.2711	0.921907	-0.216317	-1.42543	1.41353	0.77565	0.761065	-0.0922556	-0.0163837	0.288937	0.0330449
45	Male	23.4073	0.866876	-1.02704	-0.320661	2.06789	-0.614685	0.321786	-0.899459	0.803666	-0.0657743	-0.213344
75	Male	29.2341	1.05192	-0.191505	-2.25097	-0.344824	-0.575029	-0.268188	0.685071	0.0500374	0.348788	-0.262563
52	Male	23.7082	0.867457	-0.110657	0.0876207	2.63446	0.692424	-0.0839782	-0.460473	0.653942	-0.126694	0.0694051
73	Male	24.0691	1.00917	-1.88845	-1.11365	-1.39023	-0.175875	-1.70415	0.367897	-0.585783	-0.366704	-0.238772
54	Male	24.535	1.01236	-0.207509	-1.65881	0.26112	-0.245103	-0.505292	0.680866	-0.241235	0.135502	0.12472
41	Male	23.5429	0.920252	-1.68378	-0.783396	1.42087	0.270783	-0.51266	0.0107785	0.642421	0.0698035	0.0466378
73	Male	27.6847	1.03533	0.345836	-1.73725	-0.342273	0.491939	-0.607528	0.416375	-0.441153	0.241532	0.424562
70	Male	24.2136	0.9909	3.79144	0.170154	0.705384	-0.576947	0.14618	0.051224	0.430015	-0.347894	0.222555
75	Male	32.5493	1.01982	2.40383	0.153979	-2.03233	-0.305898	-0.700662	-0.161487	0.270149	-0.372022	0.00916959
48	Male	26.3494	0.98288	-1.79985	-3.6807	-0.758622	0.475718	0.326658	1.01835	-0.117787	-0.423809	0.152097
75	Male	25.1656	0.990946	1.49624	-0.746267	-0.59117	-0.520941	-0.972911	0.919275	-0.0920696	0.444206	-0.0604961
51	Male	25.0928	0.913519	-1.47906	-1.26901	0.273108	0.413155	-0.072492	0.0108387	0.229169	0.0646572	-0.0348949
74	Male	29.8988	1.17435	0.681244	-3.34322	-1.18002	-1.38185	-0.755034	-0.0787648	-0.338163	-0.152607	0.225297
67	Male	29.8409	1.02797	0.114418	-2.18688	-0.520825	-0.0715743	0.226542	0.185048	-0.0685308	0.282382	-0.150652
64	Male	31.056	1.00763	-0.35523	-1.9385	0.110287	-0.592183	-0.390866	-1.01077	-0.00815123	0.106493	-0.337328
73	Male	26.0495	0.99798	-0.0143041	-2.2657	0.805479	-0.54369	-0.11806	-0.167403	0.318485	0.301239	0.0134742
50	Male	23.4952	0.989305	-0.963278	-0.213488	-0.539247	-0.894297	-1.3812	0.165314	0.0380176	-0.0390928	-0.464742
79	Male	26.6708	1.01927	-0.162613	-2.03024	-0.463474	-0.679365	-0.189055	-0.0849538	-0.192582	0.38589	-0.245326
61	Male	26.5177	1.07049	2.94324	-0.140301	-0.634246	-0.2961	-1.36254	-0.00813738	-0.252318	-0.355303	0.270003
48	Male	46.6451	1.08156	5.34905	0.449375	-1.53113	-0.740289	-0.394042	-0.205766	0.208828	-1.67353	-0.28308
54	Male	33.5978	1.05482	0.90826	-0.990779	-0.689904	0.41747	-0.677857	-0.692045	-0.325639	0.202028	-0.396977
48	Male	24.1979	0.936909	-1.25537	-2.41132	1.80523	0.94086	1.02323	-0.045283	-0.0317108	0.00549664	0.0215448
70	Male	33.5322	1.09982	3.7492	-0.253916	-0.788641	-1.00221	-0.253774	1.23314	-0.424936	-0.408847	-0.196501
62	Male	29.6897	1.13381	4.06975	-1.38174	0.219381	0.491268	-0.583756	-0.535687	-0.00533691	-0.380274	0.12995
70	Male	33.8733	1.14019	2.0592	-2.21289	-1.5204	0.963017	-0.413008	0.305084	-0.177636	-0.078545	0.136525
44	Male	27.7813	0.923762	-0.953276	-1.565	0.663073	-0.217252	-0.0418455	-0.443445	-0.0609853	0.16333	-0.180626
51	Male	25.8757	0.983235	1.11331	-1.21334	0.196179	-0.261665	-0.0530707	0.209815	0.203835	0.375851	-0.221309
45	Male	25.9119	0.969325	-1.63214	-1.87353	-0.142134	-0.846894	-0.101681	0.153854	-0.116947	-0.0435347	0.198715
39	Male	25.7925	0.930818	0.0721648	-0.491198	0.730377	0.610258	-0.0815795	0.383771	0.513065	0.358399	0.228071
55	Male	23.8935	0.96158	-0.149146	-1.09746	0.574753	0.693831	-0.308541	0.483727	0.247686	0.241717	0.0858867
55	Male	24.9534	0.998999	-0.175006	-0.975548	0.602972	0.737982	0.0782045	0.342302	-0.0313311	0.278579	0.458286
69	Male	26.4921	0.935714	-0.482684	-1.27254	1.91425	-1.08572	0.126231	-0.135254	0.119001	0.0655567	0.247664
69	Male	32.0222	1.0028	-0.159331	-1.83789	-0.155963	0.742114	0.0768291	-0.303039	-0.201795	0.36048	-0.186579
52	Male	26.3788	1.00778	-0.237835	-2.73899	1.11972	0.523661	0.510975	-0.360826	-0.0979013	0.178235	0.681762
72	Male	44.6858	1.08	2.93323	-0.0222251	-1.08727	0.237581	-0.302541	-0.12023	0.530697	-0.324368	0.213139
38	Male	29.9118	0.942529	0.881459	-0.0668545	0.640235	-0.15266	-0.642201	-0.134828	0.250182	0.302245	-0.0969314
69	Male	31.9036	1.08241	3.63063	-0.529444	-0.206984	0.708858	-0.1204	0.826375	-0.340327	-0.222779	0.00792609
48	Male	25.76	0.918269	-0.45052	-0.857584	1.00289	0.895909	0.649507	0.481272	0.342926	0.464862	-0.146869
53	Male	24.9408	1.03193	1.17926	-0.70964	0.595538	-0.848392	-0.230597	1.15067	-0.594788	0.204951	-0.459743
54	Male	23.1291	0.909188	-1.681	-1.69576	1.03785	0.999497	0.3409	0.166845	0.70618	-0.119815	0.113397
53	Male	30.7385	0.969091	-1.80516	-1.96889	-0.643396	-1.66166	-0.647595	0.393663	0.0111847	-0.257433	-0.353843
44	Male	22.8912	0.840595	-1.46222	0.163432	1.54739	-0.555339	-0.128484	0.0486805	0.484853	-0.0701084	0.16015
48	Male	25.7311	0.888773	-0.517518	-0.746543	0.974929	-0.975569	-0.146975	-0.17748	0.406778	0.244113	0.0807236
48	Male	32.2507	1.01395	0.689524	-1.17499	0.931167	-0.295816	-0.590987	-0.851077	0.216074	0.24012	-0.106897
73	Male	23.7741	0.998924	0.51111	-1.93691	0.456192	0.609466	0.0948653	-0.252529	-0.0581747	0.225318	-0.212056
58	Male	22.4122	0.98337	1.05782	-1.1575	0.941909	1.27527	0.400847	-0.444684	0.246492	0.245452	-0.142268
68	Male	25.4259	1.0792	-0.0129601	-2.65775	-1.0487	0.863201	-0.769107	-0.154083	-0.0263465	-0.243051	0.611894
59	Male	31.0393	1.03134	1.59845	-1.0097	-0.364767	0.316128	-0.0752036	0.160945	0.138365	0.355009	-0.0286627
55	Male	26.6046	1.00207	1.04631	0.238769	0.268022	0.0933938	-0.584242	-0.512485	0.151538	0.223199	0.198312
49	Male	31.9985	1.06979	1.17339	-0.374122	-1.82223	0.786178	-1.18027	0.124348	-0.10694	0.0688019	0.0851604
30	Male	31.6345	0.967711	-0.686752	-1.51176	0.373976	-0.987826	0.16305	0.310819	-0.210062	0.231194	-0.0782451
38	Male	25.893	0.946184	0.109815	-0.619353	1.99891	0.0296304	0.2696	-0.697317	-0.225129	-0.134922	0.306845
73	Male	28.0547	0.998045	1.71232	-1.07759	0.329921	0.0270987	-0.0106181	0.0894856	0.362274	0.338459	-0.175418
69	Male	22.5897	0.887513	-0.0541681	0.568858	1.35738	0.0860516	-0.31046	-0.906617	0.278524	-0.00346767	-0.479992
73	Male	32.3134	1.06105	0.667014	-2.97215	-1.08656	0.488265	0.188525	0.264237	-0.0559577	0.0587968	0.377102
77	Male	28.3638	0.973435	2.33456	0.454044	-0.389701	-0.112721	-0.593612	0.461875	0.571155	0.0578738	0.012531
62	Male	27.2737	1.07059	3.20651	-0.821513	0.739405	-0.670796	-0.356612	0.613379	-0.301676	0.0201047	0.192665
57	Male	25.1411	0.946429	2.23095	0.0620226	1.63136	-0.35844	0.119247	0.643637	-0.159903	0.102993	-0.769341
35	Male	25.8776	0.893939	-1.98508	-1.42086	1.59377	0.587615	0.441089	-0.465439	0.139941	-0.14012	-0.470753
52	Male	29.3487	0.982759	1.69186	-0.748724	0.761393	-0.016762	0.306691	0.210376	0.0869248	0.458012	-0.182772
47	Male	23.4495	0.851153	1.75663	1.71224	1.20821	0.861097	-0.142509	-0.941404	0.493176	-0.235181	0.221275
78	Male	25.2465	1.0152	-1.63162	-1.79535	0.645879	0.605188	-0.115558	-0.577723	-0.521971	-0.237554	0.422124
69	Male	25.4093	0.980545	3.02444	0.301005	-0.509487	1.46187	-0.714577	-0.0392541	0.0347111	-0.292718	-0.293347
55	Male	29.3158	0.966825	0.197326	-0.627997	1.9441	-0.00918943	0.54352	-0.644233	-0.134591	0.180723	-0.289388
52	Male	29.815	1.08502	0.453755	-2.73152	0.0547976	0.182838	-1.00253	-0.621099	-0.255364	0.03574	0.443288
68	Male	22.7332	0.876827	-1.73801	-0.647359	1.60526	-1.05135	-0.372821	-0.800516	0.424501	-0.357228	0.455985
71	Male	23.1277	0.912951	-1.5658	-0.970668	1.49333	0.0410437	-0.358895	-0.286462	0.32384	0.0407914	-0.295722
58	Male	25.2668	0.950754	2.35522	-0.0866852	1.63618	-0.528583	0.30319	0.19083	0.132609	0.271031	-0.377291
72	Male	26.7452	1.00569	2.81257	-0.0420831	-0.372389	0.260792	-0.320773	0.945856	-0.29765	0.137902	-0.206941
59	Male	30.8341	1.05192	-0.929268	-3.43281	-0.988606	0.225017	-0.178925	0.0211198	0.0885297	-0.29851	0.234397
69	Male	41.4752	1.0834	1.58547	-0.736978	-2.13433	1.45865	-0.171875	-1.18962	0.276199	-0.575108	0.046841
66	Male	30.328	0.982592	3.6704	-0.644536	0.676571	1.5679	0.754552	-0.994618	0.279968	-0.547392	-0.0563058
72	Male	28.4964	0.988582	0.725866	-0.365455	-0.996723	0.180185	-0.24764	0.30097	0.537086	0.458966	-0.136936
52	Male	24.4428	0.956432	2.90487	0.322713	1.44105	-0.244737	0.303621	0.091675	0.175609	-0.106877	-0.130542
65	Male	29.0311	1.02927	-0.0359035	-2.46461	-1.42802	-0.150872	-0.477071	0.0646388	0.113032	-0.022503	0.0115856
55	Male	35.9499	1.08904	1.83029	-1.7179	-1.56469	0.171346	-0.881515	0.284297	0.113084	0.11065	0.0444755
62	Male	30.0052	1.10772	3.28579	-1.2038	0.0844933	-0.816018	-0.85173	0.661896	-0.425741	0.0171443	0.169898
58	Male	32.3594	1.07043	3.74287	-0.0399802	-0.614337	-0.468174	-0.796137	-0.359701	-0.638849	-0.529867	-0.138959
47	Male	29.0275	0.99602	2.68852	-1.45828	1.16215	1.06554	0.47857	-0.135553	0.463261	0.152648	0.053743
73	Male	27.8391	1.06088	1.18221	-2.32976	0.670184	-0.439781	0.0141395	0.0451536	-1.04164	0.263269	-0.624696
57	Male	37.1855	1.05846	0.0160723	-2.9174	-1.30567	-0.786764	0.0327141	-0.0781179	0.605068	0.0201135	0.211704
57	Male	25.6513	1.01871	3.2661	-1.04474	0.993546	0.577746	-0.296819	0.419332	-0.268174	0.105293	-0.165117
54	Male	23.378	0.922836	0.450636	-0.655898	1.12263	-0.234523	0.448652	-0.0188255	0.100202	0.357356	-0.170867
70	Male	22.9917	0.940162	1.30738	0.744435	0.570544	1.07906	0.201927	0.762573	-0.122424	0.243926	-0.243593
63	Male	25.3898	0.95	0.74805	-0.381924	1.29494	1.16789	0.128333	-0.225371	-0.279627	0.2168	-0.338925
76	Male	36.1925	1.08586	2.13248	-1.24336	-0.6287	1.15169	-0.463294	-0.444946	-0.294562	-0.0186125	-0.444297
66	Male	19.0863	0.972973	4.61325	1.17446	1.506	0.79892	-0.302882	0.495897	-0.264834	-1.09612	-0.285012
46	Male	26.6216	1.00095	2.55696	0.150322	0.217533	-0.187275	-0.811344	0.629959	0.00762599	0.129892	-0.339536
66	Male	34.3856	1.10308	0.251371	-3.71683	-0.281838	-0.384319	0.152583	-0.325434	-0.0462208	-0.0567947	0.429874
41	Male	24.463	0.893375	-1.23997	-1.70663	1.23593	-0.974979	0.528563	0.343476	0.703704	0.0988837	0.201029
62	Male	42.5262	1.03929	2.33995	-0.604442	-2.40771	0.195425	-0.910931	-0.143421	0.480784	-0.387985	-0.314449
74	Male	28.2872	1.01845	2.65695	-0.760185	0.285663	0.242183	-0.82515	-0.0716162	-0.275243	0.2448	-0.331768
58	Male	31.4661	0.979872	2.48205	-0.233409	0.722129	-0.756919	-0.146941	0.145176	-0.150319	0.0895479	0.200269
51	Male	20.315	0.920415	-0.420311	-0.513286	1.4502	0.458221	0.588783	-0.265885	0.390632	0.153606	0.0753453
51	Male	24.997	0.868657	-3.2684	-1.48461	1.56276	0.219276	0.558078	0.63962	0.266609	-0.314245	0.278821
43	Male	23.4293	0.915565	-0.286662	0.447019	1.3145	0.285359	0.398047	0.0963043	0.735892	0.190237	0.554966
44	Male	27.3875	0.924303	-0.947513	-1.3654	0.866028	0.144931	0.356753	-0.37931	0.357646	0.291423	-0.218909
75	Male	22.8743	0.953191	1.22254	-0.184991	0.559462	0.835141	-0.188484	0.748396	0.533566	0.256691	-0.0137446
42	Male	27.0885	0.854668	-0.344019	0.00438489	1.61185	-0.383779	0.190379	-0.597264	0.246425	0.159072	-0.114279
78	Male	25.5131	1.05696	1.06163	-1.84072	-0.560051	-1.5694	-0.431348	0.574039	-0.614472	0.0504442	0.0784293
51	Male	25.9052	1.03473	1.31691	-0.821735	1.66539	-0.627976	0.022435	-1.13737	-0.541248	-0.221969	-0.298811
48	Male	24.4912	0.860488	-2.41117	-1.79308	-0.416843	-0.572842	0.473123	1.04045	0.175081	0.0137873	-0.72034
64	Male	34.1256	1.12818	4.01067	0.322466	-1.13295	0.783849	-0.529547	-0.505479	-0.0277862	-0.749523	-0.476854
70	Male	33.9604	1.11012	1.23225	-1.17255	-2.24538	-0.293121	-0.830921	-0.539676	0.218435	-0.15117	-0.0714092
76	Male	32.8028	1.00368	3.12658	-0.560334	-0.360248	0.585118	-0.817367	-0.251576	0.344543	-0.159705	0.139946
70	Male	22.8392	0.94702	-2.67938	-2.51482	1.47845	-1.12146	1.49022	0.736751	0.493066	-0.363076	0.357267
71	Male	29.656	1.05589	1.58632	-1.72007	-0.644198	0.781681	-0.316145	-0.170767	-0.158252	0.232498	0.155678
68	Male	24.3718	0.978033	1.66845	-2.14908	1.15233	-1.05665	0.871007	0.338192	0.302447	0.359124	0.13204
70	Male	35.4808	1.08762	1.66883	-0.861285	-1.91819	-0.261601	-1.3457	-0.31088	0.181955	0.0326738	-0.18092
76	Male	30.5957	1.091	1.10333	-2.90441	-0.421676	-0.947621	-0.398705	0.0785749	0.0353303	0.159427	0.321972
78	Male	21.6432	0.906383	0.364222	0.431489	2.66603	-0.228461	0.588367	0.307646	0.268812	-0.125392	0.409107
49	Male	23.8072	0.93949	1.21473	-0.57521	1.45369	-1.75864	-0.091491	0.165235	-0.0026519	0.0366076	-0.134859
66	Male	27.0963	1.00095	1.74853	-0.677532	1.30518	-0.682154	-0.642643	-0.532227	0.118329	-0.0342281	-0.108369
29	Male	22.8827	0.87689	0.565095	1.35439	0.982481	-0.340612	-0.270608	0.231974	0.905721	0.283172	0.158025
77	Male	24.8114	1.06551	2.5177	-1.03885	0.615366	0.720486	-0.240126	0.13616	-0.680018	0.187212	-0.325125
63	Male	32.2184	1.05593	4.23363	-1.58374	0.516553	0.276117	-0.668816	0.747814	-0.145876	-0.156269	0.139419
69	Male	22.2382	1.01159	0.503252	-0.491465	0.358228	0.0281853	-0.761213	-0.60218	0.103759	-0.0141344	0.413831
45	Male	27.6915	0.986535	2.41521	0.376008	1.13075	-1.17544	-0.767295	0.0186232	-0.121265	-0.188315	0.25461
58	Male	27.6966	1.11025	1.5224	-2.36168	0.0670006	-0.39777	-0.735571	-0.0169339	-0.617967	0.361892	-0.420441
57	Male	25.8734	0.986434	-0.0921225	-0.425496	-1.36574	0.173281	-1.01625	0.507967	0.600191	0.176385	0.257625
69	Male	32.022	1.01517	-0.976158	-2.84268	0.376011	0.723666	0.338292	-0.0866026	0.0909667	0.153479	-0.359504
76	Male	22.7078	0.981661	-2.74275	-2.52142	-1.17589	1.48087	-0.107676	0.041831	0.565641	-1.00591	0.519187
62	Male	25.6521	0.933131	-1.47711	-1.98947	1.83016	0.343353	0.513978	-0.493152	0.0574725	-0.0437521	-0.406822
35	Male	27.03	0.873694	-2.42693	-0.785347	1.03175	-0.39405	1.0931	0.335843	0.634376	0.106193	-0.224743
68	Male	38.2274	1.05696	3.37574	0.0614812	-2.17414	-0.489109	-1.15208	-0.012964	0.257781	-0.535358	-0.541207
58	Male	21.1432	0.968645	-1.7261	-2.94976	-0.3853	2.2738	-0.0259267	1.09664	-0.120502	-0.656366	0.445241
58	Male	33.2944	1.04697	2.86868	0.438686	-0.700396	0.158359	-0.818561	1.05033	0.0579496	-0.0976997	0.529178
60	Male	28.6514	1.014	1.01627	-1.2875	0.496114	0.331588	-0.438933	-0.29129	-0.447414	0.409654	-0.18074
45	Male	28.719	1.01719	1.19484	-2.1857	0.264748	0.0506846	-0.215258	0.38687	-0.18783	0.432534	-0.0453399
58	Male	26.4631	0.98995	0.532575	-2.04243	1.54577	0.61577	0.70174	0.75741	0.0597523	0.390805	0.0595132
63	Male	23.9133	0.923304	1.45823	1.22499	1.77032	0.282937	-0.539294	-0.887301	-0.136007	-0.361307	-0.147563
67	Male	32.0248	1.04651	1.77562	-1.26802	-1.04904	0.703228	-0.733352	0.631422	0.0563335	0.138744	0.465145
62	Male	21.9141	0.919441	-0.906832	-0.29866	-0.0397987	0.750087	-1.3027	-0.32466	0.504292	-0.0102716	0.593875
69	Male	24.0924	0.97973	-0.317048	-1.45717	0.52682	-1.11019	-0.599384	-0.175852	-0.367014	0.106498	-0.303854
73	Male	29.6866	1.15207	4.89765	-1.01873	-1.5311	0.0340098	-0.474573	1.18705	0.139281	-0.930311	0.27474
69	Male	28.154	1.06995	1.67854	-1.73054	0.600275	0.873113	-0.360303	-0.158933	-0.356253	0.130958	0.120664
64	Male	29.132	1.07184	2.71584	-0.431526	-0.410946	0.972017	-0.529698	0.334513	-0.13523	-0.054895	0.307833
42	Male	29.2428	1.055	2.26086	-1.67861	-0.956236	0.577621	-0.425226	0.434393	-0.00955901	-0.000261422	0.576495
39	Male	24.4913	0.904124	-0.435267	-0.561881	1.15361	-0.186631	-0.244803	-0.36075	0.456434	0.169695	0.222569
62	Male	33.2579	1.02601	0.883781	-1.08352	-0.155067	-0.885515	-0.38229	-0.00774397	-0.173884	0.309406	0.334121
43	Male	23.0888	0.945863	-0.842341	-0.397355	0.318286	-0.511061	-0.39195	-0.650606	0.215999	0.194978	-0.229058
44	Male	28.1687	0.961014	-1.08593	-2.29929	0.697395	-0.53123	0.401872	-0.570981	-0.0546241	-0.0378934	0.008804
42	Male	28.9489	0.985015	-0.378306	-0.94707	1.78867	0.393113	-0.13756	-0.563851	-0.0884366	0.0956884	0.0710946
69	Male	26.0889	0.899144	-0.235412	-0.769945	0.264331	1.69631	0.587425	0.313082	-0.619918	0.110548	-0.385791
66	Male	27.0777	0.909935	-1.37565	-1.61581	0.920466	-0.450749	-0.259763	-0.767761	0.378016	-0.0842286	-0.116114
51	Male	17.8895	0.853318	0.58336	0.671472	1.64351	1.57098	0.341728	0.717864	0.0201216	-0.145995	-0.144471
46	Male	27.6949	0.989044	1.14996	0.0230764	1.03934	-0.270191	-0.377007	-0.0526257	0.189049	0.401331	-0.444105
47	Male	24.8084	0.956914	-0.0291439	-0.664721	1.05831	-1.15244	-0.561342	0.305747	0.434522	0.202454	-0.170662
27	Male	20.0679	0.738431	-2.32981	1.61796	1.36842	-0.754928	0.2974	0.505488	0.906486	0.238566	-0.379704
65	Male	28.4398	1.0361	-0.276463	-2.2619	0.193942	0.276604	0.33811	0.0374584	-0.0247766	0.274118	-0.588573
49	Male	25.4451	0.934442	-0.851553	-1.70641	0.930914	-0.82332	-0.0756379	0.380045	0.139791	0.140562	0.369887
48	Male	27.1362	0.971316	-1.46951	-2.52122	0.662904	-2.02711	0.420085	0.406311	-0.0219343	-0.181887	-0.0528008
69	Male	24.2943	1.08959	4.2852	-0.917718	-0.0602544	0.581468	-1.08197	0.578809	-0.467684	-0.341362	-0.0351372
76	Male	23.8624	0.884929	-1.08987	0.614924	0.718421	0.241346	-0.794552	-0.427245	0.101335	0.158872	-0.502235
62	Male	25.9384	1.01201	3.63084	-0.266412	-0.04983	0.286801	-0.319329	-0.0313001	0.0257229	-0.235689	0.20295
53	Male	22.9963	0.919492	-0.215818	-0.782562	0.945189	-0.340033	0.0354361	0.0262377	0.617849	0.467837	0.122561
79	Male	26.9492	0.982776	1.99409	-0.979835	0.485673	0.845199	0.831364	0.57583	0.33779	0.299836	-0.101801
52	Male	20.6041	0.888525	0.81642	1.69412	1.58194	-0.656584	0.925014	0.440065	0.0448886	-0.0384819	-0.363744
63	Male	28.9181	0.973359	3.56671	0.974966	0.0567486	-0.524643	-0.988363	0.316636	-0.15213	-0.277959	-0.366012
47	Male	32.1352	1.03259	1.28912	-2.12656	0.348986	-0.389948	-0.848382	0.555999	-0.0366025	0.352886	0.0863825
51	Male	26.4923	1.00423	0.924507	-1.86228	-0.655888	-0.964596	-0.39231	1.06343	-0.052107	0.279287	0.186262
63	Male	26.7503	1.03575	1.9941	-0.848127	0.646045	-0.75213	-1.31694	-0.231385	-0.2836	0.104262	-0.0469716
42	Male	24.5505	0.900871	3.58542	0.895564	2.09758	-0.256467	0.446617	-0.204197	0.462894	-0.510049	-0.033975
69	Male	31.2312	1.15659	3.94094	-0.616248	-1.02488	-0.525677	-0.715691	0.923137	-0.0211913	-0.43071	0.220781
62	Male	25.9148	0.990779	-0.34587	-1.02867	0.29896	0.44853	-0.0484827	0.246609	0.180176	0.303783	-0.389247
66	Male	27.9481	1.0767	4.26726	0.00301362	0.414866	-0.377814	-0.387507	0.60843	-0.108375	-0.309436	-0.0339755
69	Male	26.2416	1.09187	1.76542	-1.35845	0.744711	-0.39671	-0.0514578	-0.654477	-1.02873	0.073602	-0.0813313
65	Male	25.7828	1.03069	1.75271	-0.840885	-0.173909	0.333627	-0.398956	-0.0226345	0.35515	0.0847204	0.504146
43	Male	27.6606	0.954012	-0.479066	-1.47625	0.201585	0.27007	-0.0831524	-0.219478	0.420879	0.20485	0.385142
66	Male	27.6197	1.02705	1.14922	-1.78223	0.20671	0.540173	0.0239022	-0.273024	0.115019	0.320131	-0.207869
64	Male	26.7861	0.964844	1.43029	-0.666048	1.11772	-0.169361	0.190137	-1.11696	0.0501767	0.269274	-0.439787
70	Male	25.5363	1.01677	1.09684	-1.47023	1.0613	-0.121894	0.720258	-0.23895	0.0523769	0.198581	-0.18514
58	Male	26.3334	1.05115	2.63489	-0.792986	0.959111	-0.101196	-1.13864	0.305513	-0.55622	0.0761973	-0.286573
48	Male	23.3602	0.908802	-3.58833	-1.45094	1.11738	0.856728	0.0490542	-0.479357	0.0239128	-0.871101	0.147738
51	Male	24.3992	0.887513	-2.17021	-2.63835	1.60483	0.384213	1.46888	-0.182624	0.384941	-0.36738	-0.154252
50	Male	37.1142	1.00085	1.75511	-1.25686	-0.803593	-0.25756	-0.3202	0.710661	-0.407663	0.312899	0.153573
43	Male	25.8357	0.929412	-1.47457	-1.20599	1.13027	-0.280278	-0.259038	-0.0360856	0.243595	0.0652518	-0.13327
68	Male	25.9906	1.07107	4.35974	-1.39333	0.860405	1.00588	-0.210866	0.292357	-0.429541	-0.176249	-0.401857
43	Male	17.9064	0.850498	-2.07616	0.575577	0.622391	-0.166396	-0.209634	0.473974	0.100421	-0.115109	-0.186856
76	Male	35.3002	1.0017	1.14404	-0.958083	-0.790021	-0.349462	-0.655385	-0.738668	0.187538	0.325325	-0.855571
64	Male	29.6993	1.04008	2.2845	-1.07185	-0.84078	0.13527	-0.231848	-0.363228	-0.0829164	-0.00299331	0.130827
65	Male	34.444	1.04148	2.6789	-1.4363	-0.0579134	0.39121	0.0547509	-0.687258	0.207714	0.100172	-0.0973706
72	Male	23.6688	1.01668	-0.190455	-2.38945	0.987692	-0.910717	0.14484	-0.65137	-0.443452	0.0806356	-0.512447
63	Male	30.1631	0.975724	0.196029	-2.078	0.0460243	-0.78391	-0.277579	0.0168331	-0.0872797	0.191983	0.0111356
76	Male	27.4277	1.01827	1.35738	-1.35061	0.537345	-0.326783	-0.369013	0.259469	-0.191809	0.170308	-0.498215
45	Male	23.3204	0.951034	2.08383	1.17883	1.36329	0.975194	-0.39603	-0.11057	0.656475	-0.113317	0.334458
72	Male	28.7526	1.08896	0.109096	-2.77581	-0.460275	-0.0100597	-0.381127	-0.389655	-0.684606	-0.014059	-0.0104963
42	Male	22.9963	0.932632	-2.73749	-0.814499	-1.11607	-0.380406	-1.74502	0.208008	0.134773	-0.162459	-0.680585
53	Male	25.259	1.02963	0.590424	-1.39753	-0.0679931	-0.66149	-1.06831	-0.0278409	0.0882809	0.253078	0.173539
42	Male	30.8985	0.974153	1.22659	-0.83219	0.323045	0.189918	-0.298331	0.535917	0.131036	0.278334	0.292188
59	Male	29.3701	1.04041	0.484464	-1.4939	-0.589569	-0.0177794	-0.876905	-0.261083	-0.0922506	0.305283	-0.0190055
69	Male	24.2171	0.94683	3.30961	1.30534	0.623745	1.26199	-0.542317	0.588436	-0.0469814	-0.395445	-0.44429
55	Male	19.241	0.905421	-1.18019	-0.164885	1.65704	0.593894	-0.261457	-0.247072	0.0866813	-0.148001	-0.0302323
58	Male	21.715	0.859794	1.83749	1.53664	1.68967	0.460199	-0.4419	-0.139591	0.595609	-0.134293	0.0966015
73	Male	25.4857	0.941973	-1.59384	-1.70877	0.605697	1.06486	-0.12357	-0.856305	0.07124	-0.0808129	-0.0661771
68	Male	35.4146	1.0537	3.32991	-0.494155	-0.642602	0.700324	-0.559076	-0.0742854	0.0590813	-0.188565	0.2512
61	Male	21.6343	0.917559	-0.732057	-0.196794	1.75722	-0.203871	-0.156416	-0.0264279	0.157992	-0.112298	0.337968
60	Male	20.3552	0.904863	2.07378	2.54534	1.4492	-0.501615	-1.08386	-0.232779	0.37703	-0.612739	0.342525
66	Male	24.4699	0.937835	-0.353203	-0.558461	1.17917	0.278998	0.29303	0.233018	0.836211	0.47405	0.267219
62	Male	27.6392	0.961538	1.37087	0.150687	-0.495889	-0.262789	-1.19599	0.430763	0.00345832	0.382598	-0.00573849
74	Male	27.8698	0.97271	1.75773	0.746407	1.28163	0.00750579	-0.739052	0.314812	0.312539	-0.162002	0.766118
69	Male	31.2792	1.13595	2.43309	-1.50926	-2.23755	-0.340464	-0.631564	0.636899	-0.0283121	-0.211671	0.254018
47	Male	33.0268	0.970409	2.05561	-0.757818	0.86398	-0.428102	-0.106243	0.339944	0.545584	0.389991	-0.0717135
68	Male	28.0401	0.989632	2.41767	-0.631655	0.915953	-0.212245	-0.00367886	0.0724458	0.0373153	0.233213	-0.110597
49	Male	26.7373	0.978261	-0.752621	-1.24387	1.28579	-0.975175	-0.168913	-0.426501	0.285772	0.128874	-0.319285
34	Male	25.0883	0.93361	-2.82345	-2.42197	0.833843	0.154511	-0.289576	-0.357343	0.247764	-0.720574	0.330963
55	Male	24.1049	0.853457	-3.66984	-1.01122	0.494736	-1.60285	-0.470247	0.407436	0.926987	-0.707418	0.504964
69	Male	27.7184	1.02671	0.933572	-1.41736	0.268161	0.373716	-0.428485	0.29102	-0.212369	0.491871	-0.57689
73	Male	28.4106	1.02185	-2.23393	-3.33391	-0.0286636	0.0437656	0.302572	0.134252	-0.0351506	-0.484435	-0.131874
44	Male	22.5002	0.884615	-0.401286	-1.0293	1.69377	0.405821	0.118198	-0.289535	0.499676	-0.0317007	0.202625
42	Male	28.1114	1.038	-1.61626	-3.55635	-0.29093	0.219955	-0.3845	-0.006025	-0.254794	-0.279067	0.0355593
76	Male	21.7531	0.867725	0.139198	0.687415	1.12063	1.33863	-0.0542034	0.209254	0.699857	0.198676	-0.436913
56	Male	26.2111	1.03711	0.182872	-2.08014	-0.952294	0.976236	-0.51293	0.540185	-0.0363458	0.268618	0.0549487
72	Male	26.9115	1.07453	2.6171	-1.45868	0.718183	-0.528026	-0.639665	0.262588	-0.268832	0.244217	-0.167327
48	Male	28.8184	0.978927	0.484991	-2.15262	0.70575	0.211588	-0.120442	-0.447796	-0.22641	0.345047	-0.373446
72	Male	25.2099	1.09524	-1.19148	-3.69758	-1.93745	-0.757171	-0.70995	-0.755645	0.16914	-0.84456	0.29213
32	Male	25.487	0.864008	-1.02352	0.194617	1.90732	-0.955621	-0.635761	-0.952755	0.700579	-0.200681	0.389435
47	Male	28.873	1.03472	1.17059	-1.28881	0.579732	0.834319	-0.198259	-0.832341	0.126834	0.147365	0.0833449
74	Male	28.3924	1.00976	0.950862	-1.1556	1.54475	-0.431422	0.39795	-1.20812	0.164424	0.102415	0.219984
61	Male	27.2899	1.00724	2.0615	-0.952054	0.652491	-0.206301	-0.444144	-0.324593	0.0325715	0.288094	-0.0357633
71	Male	20.7509	0.94327	0.0975407	1.14257	0.71599	0.455794	-0.401812	-0.64748	0.159841	-0.0400289	0.182416
71	Male	37.2837	1.04108	2.51399	-0.754468	-0.768609	0.240149	-0.568509	0.135712	-0.251395	-0.0754136	0.101019
76	Male	21.8898	0.877466	-0.65838	0.770129	1.92806	1.04071	-0.316217	-0.501234	0.105065	-0.193492	0.152384
53	Male	24.2951	1.00912	-0.554198	-1.41595	-0.222778	1.09846	-0.961608	0.450462	0.220632	0.176332	-0.409735
43	Male	31.0494	0.941799	-2.18823	-0.97142	-0.470021	0.641968	0.0362293	0.0955982	-0.65741	-0.199536	-0.99522
53	Male	29.545	1.14027	2.78567	0.681668	-0.313376	0.0925153	-0.907366	-1.10028	0.308928	-0.580104	-0.0500016
59	Male	33.2344	1.02685	-0.424365	-1.50882	-1.97623	0.396074	-0.356322	-0.498337	-0.468709	0.0629154	-0.354109
53	Male	31.0348	1.00461	1.36244	-1.95743	-0.49012	1.07503	0.178294	0.968954	-0.010657	0.439383	0.361643
77	Male	24.9941	1.04072	0.736336	-2.924	0.895952	0.73771	0.368423	0.116013	-0.333589	0.173655	0.121362
53	Male	35.9967	1.17023	4.65535	0.277515	-1.09021	-0.273719	-1.28172	0.502221	-0.170373	-1.06336	-0.166106
44	Male	26.6298	0.959695	-1.21502	-1.46468	0.968892	0.833025	0.10624	-0.948468	0.299509	-0.0596938	-0.165608
58	Male	25.2584	0.950203	2.45303	0.220885	1.15156	0.11964	0.563284	-0.136618	-0.0605413	0.155365	-0.517332
77	Male	21.6594	0.898913	1.73823	1.10795	1.42953	-0.597099	0.634098	-0.911809	-0.250958	-0.197601	0.0234407
63	Male	30.7303	1.09595	1.99547	-2.6062	-0.869221	0.134012	-0.298494	-0.12567	-0.0241421	0.0505013	0.449907
49	Male	20.9385	0.936147	0.472829	-1.22726	2.57853	1.1531	1.69326	-0.2148	0.0816684	0.137629	-0.730114
48	Male	29.3405	0.991133	1.1941	-2.01208	-0.205908	1.64834	0.573506	0.670149	0.191251	0.303423	-0.0849864
52	Male	28.4897	0.931624	-1.03378	-1.2561	0.406299	-0.43377	0.495736	0.617772	0.722503	0.396451	0.264259
64	Male	23.6903	0.887723	-0.353911	0.250057	2.27628	1.86962	0.424663	-1.24175	0.574247	-0.356659	0.4522
58	Male	27.1978	0.992233	1.20165	0.500664	-0.317142	-0.2707	-2.31173	0.122952	0.299995	0.0655487	0.01667
50	Male	29.7308	1.01333	2.27795	-0.981388	1.03808	-0.57007	0.392777	0.484708	0.108829	0.364237	-0.161347
50	Male	29.2587	0.974952	-0.84101	-2.28459	0.45793	-0.744134	0.144316	-0.198212	0.268971	-0.0865363	0.50663
71	Male	25.6515	0.87714	-0.995881	-1.21972	2.13052	0.289614	1.18653	-0.0931636	0.328022	0.182062	-0.366109
66	Male	34.5687	1.09403	3.83314	-1.30009	-1.25398	-0.130086	-0.552856	-0.259227	0.574462	-0.547109	0.0954162
44	Male	29.4386	1.00094	1.67704	-0.441485	0.566518	-0.619826	-0.315369	-0.493195	0.567265	0.0680475	0.380619
42	Male	23.9794	0.877529	-0.705564	0.129192	1.77539	0.632314	0.155507	-0.768085	0.664602	0.095806	0.251735
75	Male	29.0924	1.07466	1.19214	-1.53548	-0.120651	-0.224199	-0.677969	-0.303408	-0.186803	0.0794737	0.323503
72	Male	26.2531	1.01919	-1.44327	-1.76876	-0.5383	0.0619149	-0.403603	-0.382251	-0.122773	-0.124111	0.32886
73	Male	29.9972	1.05644	3.10899	-0.479508	0.344648	-0.643508	-0.364007	-0.143556	-0.114562	-0.050489	-0.106192
63	Male	30.3093	1.1022	2.26995	-2.10433	-1.00117	0.317906	-0.36311	0.125299	-0.0587002	-0.0647847	0.132366
50	Male	24.4599	0.859852	-1.14244	-1.10362	1.48025	0.213797	0.804166	-0.659924	0.568585	0.176407	0.240933
54	Male	29.3938	1.09938	2.41536	-2.00713	-0.131894	0.115454	-0.22413	-0.175558	-0.452077	0.17232	0.108863
45	Male	19.342	0.783726	0.880494	3.65243	2.06098	-1.96303	-0.876967	1.14625	0.456229	-0.974129	-0.2688
74	Male	23.3228	1.00208	1.63299	-1.08325	0.218427	1.13453	-0.571504	0.083298	-0.148322	0.313707	-0.728114
64	Male	27.8841	1.01172	3.86045	-0.702721	0.669047	0.0361961	-0.0195632	0.598496	-0.157799	0.0102845	0.171806
48	Male	36.466	1.00782	3.54026	0.396192	-0.696825	-0.429747	-0.381315	-0.0658211	0.829681	-0.466747	0.330829
67	Male	27.8029	1.07049	2.9896	-1.28946	0.724584	1.31879	0.432729	0.596503	-0.121316	0.13787	-0.147021
58	Male	27.3814	1.01837	1.70968	-0.781219	1.13559	-0.0115352	-0.313028	-0.0766355	0.107506	0.319361	0.158975
43	Male	30.7937	1.00489	-0.929526	-2.75824	1.29414	0.118439	-0.0984143	0.421221	0.0366734	0.0290208	-0.049543
64	Male	26.8263	1.09771	2.77174	-1.20591	0.267253	-0.556322	-0.660744	0.0147718	-0.228513	0.227628	-0.213574
69	Male	30.5808	1.0455	2.62131	-1.76468	0.462824	-0.183588	0.221484	0.408394	-0.0990112	0.305057	-0.515364
51	Male	26.8775	0.973958	1.01852	-2.00132	1.8692	-0.288689	1.14565	0.171785	0.2341	0.485691	0.0322296
52	Male	34.9236	1.03856	0.747282	-0.850752	-1.72569	0.107982	-0.726608	-0.0863798	0.0205447	0.189278	-0.0392751
45	Male	20.7375	0.814815	-1.93663	0.474931	1.54219	-0.185345	0.343764	-0.295057	0.291083	0.0342696	-0.383723
41	Male	26.5586	0.935484	0.813065	-0.492786	-0.00306977	1.68821	-0.210035	0.515621	-0.184049	0.273061	-0.183007
49	Male	27.4423	0.959459	2.01111	0.0423534	1.01661	0.852942	-0.267774	-0.0218902	0.55692	0.110231	0.239494
21	Male	21.0974	0.81344	-1.51787	0.660096	1.89009	0.501158	0.0563249	0.376776	0.768067	0.106971	0.0426211
51	Male	23.6844	1.03373	0.994607	-2.58922	0.984252	1.09807	0.320505	-0.0932561	-0.0568976	0.18191	0.261067
78	Male	37.3551	0.998478	2.80251	1.49426	-1.05516	-0.979128	-1.146	-0.861789	0.409192	-0.609225	-0.598624
67	Male	29.0595	1.03897	1.86129	-1.55828	-0.252293	-0.609849	-0.77671	0.376743	-0.399073	0.247547	-0.14665
43	Male	33.6744	1.0929	4.49942	-1.18218	0.538314	0.112917	-0.737134	0.181607	-0.224909	-0.317962	-0.0382452
70	Male	38.5335	1.08609	2.89938	-1.48778	-1.79851	-1.03756	-0.43963	-0.804797	0.545452	-0.539001	-0.113229
63	Male	24.7901	1.02014	1.9566	0.178057	0.137261	0.65776	-1.51939	0.490247	-0.33963	0.188537	0.261315
77	Male	31.2625	1.08481	3.7684	-0.859939	0.539699	2.54399	-0.435262	0.494953	-0.619255	-0.520127	-0.863141
47	Male	28.4088	0.947674	1.57883	-0.998078	1.06973	0.091965	0.238678	-0.148801	0.600417	0.484033	-0.015552
51	Male	23.2497	0.958763	0.643155	-1.15879	0.312418	0.204337	0.238507	0.397373	0.266073	0.548801	0.473851
50	Male	28.2161	0.956107	-1.51215	-2.01925	0.0414454	-1.29674	-0.435886	0.24725	-0.0498625	-0.0418407	-0.0107411
61	Male	25.9965	1.00709	0.722548	-1.55276	0.221349	0.533812	-0.630198	0.609001	-0.106693	0.436809	-0.0470907
49	Male	26.4404	0.944719	1.85126	-0.90942	1.15629	-0.723846	0.739261	0.0848055	0.162508	0.347341	0.0522436
76	Male	27.24	1.0396	0.920876	-2.73331	-0.105099	1.50348	-0.271046	-0.0860888	-0.20321	0.131608	-0.333237
72	Male	25.4055	1.02196	1.47104	-0.666337	1.40085	-0.342506	0.327304	-0.463382	0.12317	0.214896	0.11775
62	Male	29.9275	0.963295	-1.22426	-1.97629	-1.1342	-0.870802	-0.303736	0.558624	0.222337	0.169068	0.131037
56	Male	25.8492	1.0414	3.3995	-0.607243	0.055304	-0.200885	-0.809996	0.669565	-0.10581	-0.0943777	-0.0787865
30	Male	21.5667	0.841081	-2.22447	0.460823	1.38031	0.157469	-0.672504	-0.228851	0.670836	-0.0150829	0.174501
61	Male	27.5028	0.963725	-0.601641	-1.67287	-0.0700743	0.226849	-0.335131	0.760348	-0.198557	0.241734	-0.0710535
77	Male	31.6531	1.08904	2.18797	-1.84101	-0.849	1.57944	-0.879938	0.348863	-0.235986	-0.00599392	-0.0353203
65	Male	27.8393	0.967259	-0.163227	-1.31104	0.623209	0.0597034	-0.317158	-0.0329859	0.182707	0.292737	-0.163968
70	Male	24.3864	0.94917	0.0595156	-0.756128	0.564541	0.963378	0.429253	-0.263379	0.270014	0.249434	-0.481272
49	Male	23.1263	0.914539	-0.401138	-0.352177	0.490938	0.0554234	-0.516514	0.953762	0.359803	0.416903	0.295979
77	Male	29.2641	0.995349	0.688319	-1.06414	0.355518	0.973096	-0.753653	-0.0738244	0.31316	0.38902	-0.168838
79	Male	22.0917	0.898305	3.15804	1.09215	3.09483	0.677321	0.313331	-1.66266	0.119499	-1.26565	-0.106227
51	Male	25.1558	0.860852	0.0669713	0.296915	2.22729	0.18336	0.51958	0.156854	0.242409	0.112602	0.278183
77	Male	29.377	1.05376	-0.473363	-3.06043	-0.238709	1.61647	0.453525	-0.43405	-0.00557208	-0.0964016	-0.769354
45	Male	30.8245	0.90991	2.24932	0.13996	0.487538	-0.0975862	-0.619311	-0.351927	0.623281	0.141257	0.136637
74	Male	23.0185	0.981876	0.847303	-1.68826	2.11911	0.22435	0.961979	0.596419	0.0254777	0.0697036	-0.234801
72	Male	31.7146	1.05037	1.77552	-0.514484	-0.787673	-0.834508	-0.887562	-0.0875022	-0.354168	0.0177717	-0.312513
49	Male	32.9694	0.979148	1.68546	-1.13571	0.0279996	-0.408221	0.00395401	-0.0652496	0.274935	0.428692	-0.298428
48	Male	26.489	1.05573	2.16144	-1.50171	0.260692	-0.446552	-0.237185	0.562704	-0.288474	0.493658	-0.452316
43	Male	37.8366	1.12285	1.12396	-1.262	-1.51035	0.428782	-0.64997	-1.14803	0.375608	-0.151725	-0.388121
55	Male	28.0898	0.978831	1.43186	-1.02001	1.31151	-0.314184	0.154982	-0.890926	-0.154143	0.0592423	0.570681
52	Male	31.1899	1.15392	2.27103	-0.972126	-0.858549	-0.699884	-1.2378	-0.117712	-0.296741	-0.0834874	0.276753
39	Male	24.7455	0.85098	1.11503	1.65025	0.461216	0.675161	-0.788119	0.669432	-0.203789	0.320212	-0.653255
47	Male	21.9567	0.837037	-2.38528	-1.21913	1.46672	0.314183	0.705311	0.544503	0.333721	-0.149136	-0.0163981
74	Male	26.4766	1.03908	-1.86559	-2.98434	-1.56181	0.103422	-0.784185	-0.164062	-0.146915	-0.581655	0.0189448
75	Male	26.8622	1.02096	0.726684	-1.4541	1.50954	-0.523593	-0.248115	-0.806809	-0.150575	-0.143595	-0.206208
68	Male	24.6355	0.917178	1.68064	0.311996	2.24251	1.50288	0.295482	-0.125473	0.320436	-0.177646	-0.023807
76	Male	27.661	0.971564	0.738926	-0.402563	0.365597	0.425907	0.170194	-0.138553	-0.182518	0.392332	-0.784654
54	Male	28.5077	0.99373	4.54281	-0.773707	0.80935	-1.16693	0.5254	0.899413	0.0181996	-0.386963	0.384072
75	Male	25.1953	0.956565	-0.959829	-1.38473	-0.514593	0.829921	-1.04592	0.0232028	0.153282	0.0528515	-0.0923988
50	Male	30.3045	1.04858	2.08867	-2.20196	0.855672	-0.92121	0.0564631	0.104474	-0.393504	0.371997	0.0433947
43	Male	32.7356	1.01071	0.433085	-2.58909	-0.133441	-1.57089	0.02041	0.383452	-0.35574	0.0165028	0.00491509
53	Male	27.9894	0.997009	0.570787	-2.20798	-0.854418	1.00471	-0.263166	0.472288	-0.214154	0.334403	0.0471134
62	Male	26.7949	1.03964	2.59431	-1.03549	0.113912	-0.489027	-1.07304	0.597492	-0.324674	0.117732	0.155172
78	Male	21.9004	1.01921	0.759208	-1.33774	0.486791	1.40102	-0.411359	-0.0560067	-0.254945	0.200016	-0.00749942
69	Male	28.7048	1.00856	2.93398	-0.133042	-1.2051	-0.247595	-0.632571	1.1896	0.132564	-0.278838	-0.0224064
66	Male	25.6468	1.00507	0.705984	-0.808521	0.467886	-0.165738	-0.533075	-0.381262	-0.202105	0.159376	-0.528885
56	Male	32.4079	1.09878	2.49119	-1.04975	-0.734626	0.152431	-0.453726	-0.256289	-0.0265156	0.033064	-0.0153645
55	Male	35.7186	1.03928	0.625074	-0.677763	-1.18166	-0.275005	-1.01058	-0.385283	0.52166	-0.0391753	0.504435
48	Male	25.5791	0.912752	-1.24021	-1.69504	2.01266	0.356005	1.02028	0.282633	0.287561	0.172088	-0.783708
67	Male	26.0983	0.976884	-0.457418	-1.54479	0.801364	0.380035	-0.0636748	-0.726727	0.28565	0.0636015	-0.121929
53	Male	26.4008	0.975	1.34674	-1.78016	-0.122361	-0.19073	0.248768	0.840145	0.341058	0.418049	0.0128722
48	Male	26.9944	1.02913	1.53937	-0.357658	0.0664303	0.0374015	-0.385037	-0.252698	0.0775502	0.318805	0.269495
41	Male	27.1074	0.936567	0.50289	-0.592611	0.828804	-0.578851	-0.017139	-0.68217	0.408257	0.337587	-0.201647
70	Male	22.8695	0.905702	0.0323288	-0.222995	1.29252	-0.45348	-0.393984	-0.0780504	0.424326	0.114579	0.117074
58	Male	21.8757	0.955272	2.18482	0.105277	0.0918772	0.734207	-0.813392	0.300339	0.186273	0.129118	0.135157
72	Male	34.071	1.04246	1.88424	0.0792651	-0.265447	0.0358284	-0.208021	-1.16182	0.0564581	-0.0152449	-0.134828
73	Male	26.4255	1.04453	1.87168	-0.801637	0.0607111	0.0528039	-0.758537	0.445396	-0.395848	0.305437	-0.312415
60	Male	26.091	0.944849	0.057693	-1.11595	1.03926	-0.471371	-0.242453	-0.382788	0.155898	0.363549	-0.0184951
58	Male	26.4896	0.937378	-2.93343	-3.03776	1.1093	0.0357504	0.811995	0.216379	0.441288	-0.405724	-0.945815
50	Male	29.1588	0.963956	-0.266536	-1.01206	-0.20594	-0.991964	-0.531688	-0.519877	0.140841	0.133307	-0.30735
41	Male	21.3758	0.90011	-0.11525	-0.608165	1.27409	-0.609599	0.0669744	-0.191707	0.810062	0.206816	-0.00438474
74	Male	26.4165	0.988024	-0.652111	-2.6099	0.421484	-0.699257	-0.192465	0.00707434	-0.0436135	0.0919039	-0.352271
66	Male	27.0631	1.0382	0.352227	-1.09603	0.227917	-0.335742	-1.38383	-0.159899	-1.00096	0.16201	-0.158073
41	Male	25.3251	0.894792	0.824355	0.433781	0.943722	0.666588	-0.488875	0.443182	0.404143	0.423994	0.0813801
34	Male	24.6915	0.997888	0.593028	-1.6907	0.899343	1.01355	-0.279692	-0.209283	-0.417296	0.155916	0.209032
42	Male	28.3476	1.02065	-0.785149	-1.50913	-0.477755	-0.341318	-0.555149	-0.143111	-0.422921	0.29084	-0.192684
56	Male	22.2929	0.914317	-1.57564	-0.557713	0.118937	0.00962539	-0.540835	0.436794	1.05316	-0.0653233	0.941616
34	Male	36.9324	1.06074	0.239153	-0.158938	-0.524525	-0.29489	-0.135981	-0.806615	-0.485278	0.035233	-0.596662
22	Male	20.9481	0.82906	-1.19518	0.679015	1.66179	-2.01856	-0.999531	-0.0225831	0.228159	-0.406632	-0.241627
36	Male	26.2581	0.871241	0.0510349	0.0149615	0.698387	-0.504866	-0.635513	-0.303042	0.430819	0.357958	-0.505748
70	Male	25.8413	1.06037	-1.5801	-4.69153	-0.0171053	0.238222	-0.388198	0.770441	-0.0796461	-0.562624	0.0756146
41	Male	28.4712	0.938202	-2.04005	-1.39908	1.07885	-0.720502	0.0768805	-0.413166	0.11315	-0.2032	-0.20526
55	Male	32.1453	1.03902	1.1594	-2.20778	0.0230701	0.566828	-0.41714	0.294745	-0.522625	0.325128	0.237526
49	Male	27.939	0.988517	1.71273	-0.979544	0.723871	0.794691	-0.119564	-0.325171	-0.130307	0.200319	0.230013
64	Male	26.7137	1.03909	1.09111	-1.49816	0.591683	-0.153406	-0.202966	-0.355397	-0.502778	0.30995	0.266299
50	Male	25.6093	0.969231	1.87486	-0.240628	1.03476	-1.45245	-0.206884	-0.167493	0.256861	0.130858	0.000779654
53	Male	23.9888	0.930672	2.20051	-0.286057	1.02714	1.28142	0.419095	0.571706	0.531154	0.163894	0.32816
51	Male	28.555	0.975586	-0.151502	-2.03087	0.518117	-1.54233	-0.344903	0.603162	0.160408	0.123853	0.0702414
51	Male	25.9555	0.960552	-1.77593	-3.27932	1.06135	-1.23013	0.681732	-0.0189072	0.0725577	-0.373894	0.200558
67	Male	34.7093	0.993677	1.48885	-1.05388	-0.311934	0.479575	-0.464951	0.190755	0.281519	0.239591	0.613993
68	Male	31.1459	1.13498	2.75869	-1.22147	-1.21124	-0.504779	-1.13925	0.611515	-0.0679625	-0.202297	0.315283
69	Male	32.2108	1.11891	3.6665	-1.04344	-0.821262	0.244156	-0.854	0.828309	-0.224382	-0.374287	0.301991
41	Male	26.5275	0.968379	-2.55763	-3.26281	-0.481794	-0.145554	0.126055	1.12534	0.028169	-0.411528	0.525205
46	Male	25.6812	0.883182	-1.77931	-1.05674	1.21839	-0.16865	0.539956	-0.115345	1.06957	0.206608	-0.382867
56	Male	28.2188	1.00596	0.935034	-1.45072	0.696079	0.267488	-0.173035	-0.335149	-0.0979421	0.308362	-0.134198
36	Male	31.9687	1.0596	0.544887	-1.2926	-0.887138	0.651602	-0.799557	0.139353	-0.126174	0.245774	0.327832
66	Male	26.5678	0.979339	1.01565	-1.16976	0.691873	-1.69657	-0.707847	-0.163292	-0.225436	0.0937996	-0.218746
45	Male	31.6992	1.00869	1.27766	-0.39468	0.635134	0.499433	-0.265369	-0.0656401	-0.197793	0.166751	-0.073007
65	Male	27.8958	1.04847	1.58369	-1.17432	-1.02728	-0.368514	-1.66391	0.0301611	0.11291	0.159973	0.206336
70	Male	32.0294	1.04417	1.98801	-1.76638	0.160971	-0.434073	-0.568035	0.310377	-0.181947	0.438624	-0.0011891
58	Male	32.6342	1.05507	-0.892383	-4.27328	-0.8735	-0.549474	0.151637	0.900164	0.0514833	-0.243344	0.325824
58	Male	24.059	0.953608	2.19809	-0.0570656	0.0545556	0.352758	-0.176974	0.766919	0.480748	0.213242	0.350216
52	Male	30.1201	0.967074	-0.205567	-1.40922	0.834106	0.452367	0.431833	-0.137057	0.0537519	0.287107	0.221997
55	Male	29.4421	1.01719	0.120358	-3.6533	0.202557	-1.0197	0.182316	0.819538	-0.0363569	0.110152	0.533755
46	Male	26.4197	0.954545	-0.121725	-0.411988	0.904838	0.0561057	-0.32433	-0.350636	0.224455	0.180399	0.59879
70	Male	19.1978	0.909707	2.37008	1.58604	2.39207	0.716399	-0.194064	0.351662	0.273272	-0.64964	0.64147
47	Male	31.2459	0.981818	-2.56025	-2.57357	-0.525709	-0.848348	-0.566532	0.149285	-0.421132	-0.589973	-0.360322
48	Male	26.513	0.971489	-1.49964	-3.30765	1.1145	-0.584349	0.677464	0.40155	-0.128511	-0.175849	-0.223784
77	Male	25.7294	0.935961	-1.7747	-2.59558	0.238464	0.0900024	-0.226503	-0.330902	-0.0925864	-0.146261	-0.0996065
44	Male	25.341	0.906999	0.685077	0.475526	1.18859	-0.159621	-1.08956	0.269201	0.525741	0.0577498	0.0905431
53	Male	35.2574	1.05789	3.08601	-0.0375273	-2.41907	0.988364	-0.802497	-0.10348	0.496717	-0.681097	-0.26815
54	Male	25.2442	0.968085	1.54368	0.206451	0.86969	0.310669	-0.637251	0.302942	0.251007	0.326974	0.377984
44	Male	39.2642	1.11555	1.99659	-0.112093	-0.63282	-0.128917	-0.320601	-1.44568	0.367686	-0.221291	-0.251333
73	Male	24.999	0.994071	-0.908679	-1.37383	-0.563547	0.917729	-0.360936	0.175339	0.0274782	0.0641477	0.198687
59	Male	28.2371	1.00695	3.04936	-0.44921	0.485834	-0.117933	-0.355048	0.0844822	-0.0808321	0.101468	-0.0899163
51	Male	24.1929	0.957469	0.72346	0.344745	0.204037	1.94067	-0.875795	0.213386	0.187192	0.151047	-0.05404
64	Male	24.0762	0.948875	0.253056	-0.291909	0.993786	-0.242355	-0.588285	0.542886	-0.185614	0.213448	-0.0877884
62	Male	27.7268	1.10891	2.65751	-1.46568	-1.02661	0.19771	-0.730853	0.589262	-0.581739	0.0361259	0.216147
43	Male	28.7087	1.0124	1.61571	-0.795588	0.292215	-0.524631	-0.367654	0.04013	0.175881	0.189304	0.550383
70	Male	28.5713	0.98506	1.71783	-0.838668	0.139281	1.83849	0.480303	0.630921	0.173883	0.235778	-0.37703
71	Male	31.0827	1.09774	1.81276	-2.52066	0.136963	-0.745159	0.106307	0.526396	-0.226278	0.342267	0.360331
46	Male	26.6019	0.928772	-0.460576	-0.520222	0.333222	0.55534	-0.439659	-0.429809	0.157262	0.353399	0.027922
52	Male	27.3307	1	4.07359	0.0649645	1.3242	-0.0886896	-0.0771361	0.842685	-0.659522	-0.356577	0.231465
67	Male	28.2754	0.978431	-0.637367	-1.40116	-0.803324	0.777138	-1.2004	-0.200032	-0.238618	0.19893	0.0374861
27	Male	20.9873	0.855513	-1.62965	-0.299089	1.38791	-0.59962	0.293654	0.149383	0.301205	0.129118	-0.733457
27	Male	33.4879	0.984767	-0.545346	-0.0137425	0.595208	0.523823	0.00670082	0.218802	0.0576358	0.193144	0.331022
66	Male	27.6532	1.00194	0.1333	-1.6934	0.230354	0.830547	-0.205152	0.425194	0.0255766	0.339343	-0.299263
46	Male	27.2429	1.00683	1.47777	-1.05664	0.702362	0.197743	0.160599	0.042763	-0.152528	0.214962	-0.294625
67	Male	25.4747	1.05549	2.67246	-1.25325	-0.339621	0.346292	-1.54723	0.338647	-0.695832	-0.0861848	0.380993
55	Male	31.6427	0.973636	1.91076	-0.611743	0.974799	-0.650376	0.137777	-0.17473	0.349433	0.236369	0.122271
44	Male	23.6692	0.941922	-1.91819	-2.76303	0.619326	-0.000465515	0.635755	0.206803	0.080929	-0.0989431	-0.592599
56	Male	22.9669	0.921649	-0.514482	0.0129777	1.32081	-0.0320824	-0.0221613	-0.147137	0.0883901	0.317995	0.262278
58	Male	33.2935	1	2.34374	0.0164673	-0.61667	0.315304	-0.495387	0.394987	0.805308	0.0407366	0.202526
48	Male	45.396	1.13023	4.67088	0.273217	-0.774467	-0.462953	-0.0203384	-0.810519	0.278328	-1.2536	0.035737
67	Male	26.3656	0.988383	1.244	0.303161	0.281366	-0.375436	-1.30831	-0.283312	0.160696	0.178244	-0.0482214
31	Male	20.2081	0.925602	0.0968576	1.01163	1.58463	-0.423227	-0.747481	0.121157	-0.203719	0.00404268	-0.745323
74	Male	22.2295	0.960497	-1.42621	-2.53367	1.60315	0.820184	1.66842	-0.0963462	0.230453	-0.00359633	-0.407571
53	Male	26.95	1.03395	1.79534	-1.44547	0.101952	1.36646	0.0391007	-0.127977	0.0542776	0.178637	0.307175
63	Male	25.6457	0.959596	3.23206	-0.726167	1.23122	-1.23598	-0.148584	0.83511	-0.165598	-0.0374589	-0.185143
72	Male	29.3945	1.01692	0.293587	-1.48746	-0.42422	0.877952	-0.832157	-0.184489	0.0738122	0.301804	0.175325
68	Male	31.0492	1.06014	4.16345	-0.665461	-0.211395	0.359837	-0.232383	-0.383211	-0.0553245	-0.41524	0.0260004
74	Male	27.5466	0.999015	2.32386	-1.37629	-0.129912	0.299235	-0.103022	0.440861	-0.131844	0.213624	0.0899439
66	Male	37.8418	0.938486	3.82865	0.550307	0.236421	2.57334	1.15013	0.478998	0.0522381	-0.937648	-0.596424
56	Male	22.7272	0.932692	0.485428	0.182843	0.763839	0.625221	-0.105896	-0.134019	0.0057953	0.427079	-0.460299
59	Male	27.2012	1.01709	1.20049	-2.62761	0.252652	0.326571	0.0347734	0.253498	-0.170265	0.439135	0.138469
63	Male	29.766	1.04286	3.43338	-1.3764	0.4569	-1.24518	-0.32736	-0.504707	-0.691528	-0.126466	-0.117663
41	Male	25.9931	0.934615	0.909928	0.0414547	0.899181	0.476081	-0.760497	-0.167562	-0.0796671	0.28274	-0.205288
53	Male	28.8256	0.958294	2.7077	0.590613	-0.132707	0.501127	-1.12829	-0.157337	0.0886918	-0.0751096	-0.0651876
58	Male	23.1738	0.928194	-2.83699	-2.57859	0.258027	0.0857448	0.411662	0.229449	0.233774	-0.310664	-0.222224
55	Male	25.8228	0.994877	5.30427	0.713419	2.09596	-1.15697	-0.137043	0.0214096	0.102546	-1.32531	-0.553669
54	Male	30.7404	1.01719	0.583131	-2.27689	-1.02822	0.523003	-0.272828	-0.151207	0.180142	0.100595	0.443194
79	Male	38.3023	1.14297	3.38149	0.547425	-2.3724	0.718948	-1.20694	-0.546161	0.534619	-0.982431	-0.157974
48	Male	26.0034	0.85214	-1.7434	0.736566	1.59485	-0.96395	-0.817983	-0.0741856	0.21371	-0.0457038	-0.55575
50	Male	29.7857	1.07534	2.11838	-1.46163	-0.569959	0.0324845	-0.370129	0.101919	0.0106203	0.214797	0.064636
43	Male	27.8332	0.978578	-0.0392825	-1.55798	-0.508714	0.824209	-0.189326	0.654102	0.0702022	0.285145	-0.0779162
67	Male	24.1069	0.964103	-0.601567	-0.742267	0.513532	0.765256	-0.163184	-0.0684209	0.195804	0.260808	0.183741
36	Male	29.4178	0.962745	0.769347	-1.01743	1.22599	-0.120379	0.173878	-0.133503	0.475757	0.32111	-0.241653
44	Male	25.2913	0.911765	1.58853	0.309532	2.1139	-0.0479981	0.451058	-0.0616151	-0.0654781	0.115797	-0.0341098
51	Male	21.2146	0.940449	-0.90028	-0.117824	1.0073	-0.282533	-0.369268	1.05725	0.332185	0.121164	0.0547229
78	Male	26.9561	0.91423	-0.92215	-2.23027	-0.089913	0.962259	1.22955	0.560892	0.827184	0.205321	-0.115877
71	Male	26.0497	1.04615	-1.05489	-3.60122	-1.7772	0.624802	0.0210211	0.719333	-0.236066	-0.729669	0.571848
71	Male	23.6779	0.891566	-0.70149	-0.749443	1.25774	0.661768	-0.0596088	0.306106	0.0524555	0.153991	-0.342089
72	Male	24.5686	0.955224	0.730543	-1.70027	1.48061	1.30471	0.476908	-0.0697221	0.2806	0.300692	-0.141669
63	Male	34.6683	1.14433	1.69668	-2.10137	-1.84966	0.550486	-0.151183	-0.400653	0.260495	-0.0755549	-0.0801968
70	Male	30.84	1.09191	2.04848	-0.258089	-0.330399	0.10245	-0.35366	-0.995511	0.160285	-0.0138312	0.031842
64	Male	27.3479	0.931467	0.128665	-0.975183	0.619537	0.775664	0.0157631	0.273284	0.35117	0.33461	-0.128342
44	Male	32.3886	1.01957	2.67926	-0.935432	0.0886604	0.468106	-0.431684	-0.0467597	-0.45045	0.25147	0.0369963
46	Male	36.8284	1.05382	1.27569	-1.66926	-1.7858	0.274676	-0.477704	0.153223	-0.0649667	-0.0468569	0.0738992
70	Male	25.6402	0.947808	0.0663665	-1.50517	0.657739	0.138644	0.196602	-0.750999	0.0551247	0.281344	-0.166572
72	Male	33.8311	1.13725	1.93594	-2.68017	-1.19983	0.684233	-0.399934	0.199044	-0.0941135	0.000799686	0.364407
59	Male	26.1577	1.04238	3.70009	-0.495064	0.693308	-1.27391	-0.459071	0.776522	-0.129772	-0.117985	0.00814136
46	Male	23.1634	0.926927	2.45655	0.309242	0.839999	1.33341	-0.0264858	0.429754	-0.169849	0.0220862	-0.913978
57	Male	26.7631	1.01131	2.64348	-0.42043	0.175681	-0.264468	-0.679652	-0.0247435	0.123197	0.120761	-0.26997
70	Male	30.2662	1.10552	0.96331	-1.64887	-1.43153	-0.348281	-1.30283	0.634455	-0.718312	0.141565	0.154822
73	Male	22.2965	0.965481	1.43515	0.125568	0.701629	1.06662	-0.69748	-0.538168	0.145154	0.0478555	0.248394
68	Male	29.0009	1.00678	-1.35309	-2.81492	-0.882222	-0.827785	-0.236339	0.821176	0.166011	-0.232749	0.61404
42	Male	20.4012	0.867482	0.629813	1.28847	0.611058	1.99656	-0.77853	1.06265	0.047727	-0.145257	-0.831465
65	Male	29.812	1.09582	1.1307	-1.88945	-1.1476	0.2581	-0.718822	-0.874227	-0.000275318	-0.022971	-0.514245
58	Male	31.8235	1.18768	6.27372	0.358374	-0.163671	-0.472175	-1.15539	0.543892	-0.275612	-1.90275	-0.0755657
34	Male	26.1628	0.896857	-0.00199878	-0.31321	1.68216	-1.93543	-0.274075	-0.163852	0.368047	-0.0517466	-0.458485
79	Male	27.3558	0.970077	-1.47678	-2.42452	-0.109581	-1.54767	0.274676	-0.818573	0.51042	-0.33726	-1.15281
75	Male	33.5334	1.02881	0.14308	-1.04034	-2.32439	-0.989426	-1.42021	-0.411447	0.22568	-0.30577	-0.200473
49	Male	28.9335	1.03113	3.48443	-0.960193	0.457266	0.111393	0.014129	0.788863	-0.0393054	0.13773	0.238899
33	Male	20.5386	0.927646	-2.61222	-1.74423	1.06786	-0.222126	1.18543	-0.244668	0.228881	-0.321333	0.0323671
65	Male	25.2013	0.851446	-1.64802	-1.41858	1.73391	-1.26455	1.78943	0.279136	0.489536	0.0495304	0.115195
77	Male	26.1419	1.00502	0.0737318	-2.1995	-0.72946	1.24389	-0.448341	-0.0212684	0.183132	0.204378	-0.438923
49	Male	21.7655	0.929348	2.94275	0.214704	1.52853	0.274176	-0.727154	-0.14826	0.484613	-0.202293	-0.317341
42	Male	29.1322	0.91195	2.38939	0.776924	1.08099	-0.559391	0.0420633	0.0715528	0.222262	0.116666	0.052982
25	Male	22.1456	0.85618	-2.1726	-0.894324	2.08069	-0.784067	0.498238	-0.995056	1.1322	-0.363141	0.0466032
76	Male	23.4898	0.964108	-0.0426351	-0.85737	0.847219	-1.53755	0.5201	-0.617298	0.0405488	-0.013935	-0.685099
50	Male	28.4071	1	2.27997	0.52972	0.467847	0.609874	-0.29356	-0.170497	0.58175	0.181302	-0.376153
61	Male	29.6025	1.01152	1.44721	-1.74716	0.419005	-0.443652	0.093892	0.400534	0.122085	0.571246	-0.054293
70	Male	32.9889	1.07411	2.83831	-0.933149	-0.580987	0.285159	-0.981519	0.497062	-0.502371	0.206134	-0.243011
65	Male	24.5847	0.918208	2.02939	1.18141	1.2079	-0.237255	0.25602	-0.661326	0.453804	-0.0582881	-0.344221
36	Male	21.1532	0.860841	0.0063697	0.987069	2.144	-0.586815	-0.149815	-0.479899	0.204864	-0.0870961	-0.333397
77	Male	27.6166	1.04279	0.0627371	-0.516874	-0.503279	1.32907	-1.24682	-0.84132	0.0763469	-0.19449	0.504446
75	Male	30.421	1.12249	3.75203	0.738137	-1.86061	-0.914437	-1.34831	0.344003	0.271339	-0.993428	-0.0664625
73	Male	25.5435	0.95	0.695504	-1.18682	0.372204	-0.381202	0.344939	-0.08198	0.24933	0.438979	-0.403998
78	Male	29.2824	1.05826	0.594283	-1.04461	-0.813301	1.08261	-0.851912	-0.00573482	0.120221	0.219765	0.159048
40	Male	30.0522	0.974907	0.239907	0.0251732	0.822492	-0.129774	-0.49837	-0.332726	-0.00727498	0.118842	0.462167
55	Male	33.0662	1.11509	3.43585	-0.0218835	-0.114845	0.967268	-0.150025	-0.77959	-0.283628	-0.647078	-0.273503
69	Male	25.7334	0.976167	2.18734	0.406175	1.01815	-0.650853	-0.285109	-0.362303	0.682861	0.0215745	0.231043
54	Male	25.1547	0.972477	1.7988	-0.382273	1.0562	1.35209	0.0444722	-0.18761	0.17239	0.256965	0.0665191
69	Male	31.3917	1.04364	3.22588	0.366199	-0.809762	0.92781	-0.407913	-0.565756	0.198607	-0.545347	-0.353791
57	Male	24.4005	0.936508	1.4203	-0.400957	1.36141	0.0406082	-0.484178	-0.375241	0.117072	0.238186	-0.0648834
68	Male	24.6697	0.980473	1.50288	0.120578	1.05817	0.0362084	-0.709764	0.108805	0.174145	0.136901	-0.171693
54	Male	30.5497	1.06768	1.57972	-1.81462	0.925571	0.30959	0.221778	-0.426597	-0.270533	0.194494	0.341514
68	Male	24.6041	0.873837	-0.853682	-1.71869	1.34674	0.443909	0.324491	1.25319	0.136591	0.281583	-0.189439
54	Male	28.5185	0.91448	1.54868	-0.0492615	1.06487	0.251847	0.510939	0.146191	0.30903	0.461223	-0.0538252
44	Male	23.4367	0.915418	-0.989521	-0.604703	1.44937	-1.6474	-0.228799	0.191613	0.492086	-0.138377	0.0338198
48	Male	31.7315	1.01118	0.0447274	-2.70004	-0.252072	-1.48839	-0.177065	0.194273	0.43548	0.0354016	0.337004
62	Male	35.6391	1.12266	0.581839	-2.8955	-0.944316	0.826651	-0.260357	-0.935045	-0.509842	-0.141133	-0.446402
41	Male	25.032	0.937808	0.48719	-0.110399	1.19824	0.55748	0.0336455	0.325766	-0.0412111	0.301078	-0.433756
41	Male	26.048	0.929293	0.89505	-0.417025	1.03008	0.610344	0.0603627	0.0107496	0.376482	0.469318	-0.0602697
47	Male	30.6292	1.02289	4.24979	-0.0404389	0.982474	0.0744534	-0.309833	0.245869	-0.0113528	-0.407521	-0.165729
43	Male	27.8554	0.965854	2.75721	0.0827362	0.570405	0.464494	-0.167682	0.772364	0.0581163	0.106241	0.308482
73	Male	29.9261	0.89566	1.23488	-0.120931	-0.684144	2.39048	0.220413	-0.481555	0.409855	-0.169983	-0.221279
70	Male	26.7299	0.983463	1.83154	-0.149701	-0.790008	0.627221	-0.324063	0.419391	0.0713627	0.21038	0.0518805
47	Male	26.2858	0.931034	2.02612	-0.140743	0.638138	0.411088	-0.681395	0.452849	0.506794	0.217423	-0.405207
76	Male	30.0201	1.03235	-0.371065	-3.27069	-0.250591	-1.16168	-0.497111	0.1898	-0.316074	0.134677	-0.232099
66	Male	23.2554	1.02399	3.73065	-0.958327	0.820141	-0.454563	-0.633752	0.199765	0.0297597	-0.264852	0.36724
71	Male	24.2669	0.972305	2.84428	0.883988	1.07246	0.200209	-0.50184	-0.293002	0.318976	-0.239153	0.526331
65	Male	27.1113	1.0955	0.90413	-4.41406	-0.317183	0.0957348	0.483631	0.362943	-0.203455	0.105763	0.800259
42	Male	24.577	0.902367	-0.920884	-0.417441	0.98097	0.347266	-0.178209	0.501657	0.688782	0.127654	-0.0484579
59	Male	23.1492	0.968478	1.36842	-0.626315	0.908215	1.46278	0.148549	0.200533	-0.301355	0.171305	-0.482014
24	Male	22.1483	0.8468	-4.20959	-1.36363	2.20656	0.114968	1.00504	0.635909	0.665692	-0.782105	0.0223432
60	Male	20.9671	0.881974	2.01157	0.653271	2.2393	-1.03994	-0.0269164	-1.70956	0.147691	-0.750527	-0.388227
64	Male	27.4078	0.949038	-2.31741	-2.72575	-0.747601	0.552284	-0.679271	-0.00066306	-0.0238385	-0.535922	0.204839
41	Male	22.7328	0.896739	-3.14351	-3.20074	1.68209	-1.39606	1.41876	0.34257	0.902266	-0.911606	0.503749
54	Male	24.8771	0.920792	0.221485	0.304441	1.39931	-0.995041	-0.0741482	-0.251687	0.209948	-0.0730623	-0.51468
47	Male	24.6059	0.952282	-3.04128	-2.51435	0.605984	-0.442277	-0.00952406	0.500179	0.100434	-0.394608	-0.178789
74	Male	22.6582	0.960428	1.73347	-0.0545276	0.933577	0.388323	-1.01739	-0.257139	-0.0903775	0.0293324	0.323888
67	Male	21.3591	1.02151	1.76038	0.392383	0.457416	0.724338	-0.771155	-0.16086	0.140764	0.159198	0.080777
57	Male	26.4677	0.976744	1.32951	-0.034745	-0.0332162	0.873995	-0.82003	0.0139339	-0.190628	0.344533	-0.325714
63	Male	24.354	1.04043	0.411905	-1.79038	-0.389391	-0.550666	-0.372135	-0.127377	0.319866	0.0753279	0.523188
47	Male	27.2405	0.978866	0.252966	-1.19014	0.459038	0.921439	-0.0629917	0.082114	0.574057	0.113972	0.721335
70	Male	30.0817	1.01942	0.962008	-0.949493	1.45	1.17949	-0.794784	-0.511166	-0.110879	0.00885208	-0.47531
69	Male	25.2556	1.03593	1.71987	-0.374634	1.25671	1.61748	-0.8483	-1.009	-0.00256658	-0.348989	0.0143389
54	Male	26.5493	0.974659	2.47934	0.874411	0.733366	-0.520693	-1.0943	0.485304	0.305173	-0.198961	0.284866
43	Male	24.4913	1.00427	3.48003	0.509297	1.71581	0.632299	-0.525531	0.133916	-0.0588405	-0.367229	-0.327911
73	Male	29.115	0.917821	0.190399	-0.342926	-0.307353	0.134939	0.0167174	-0.220523	-0.0804988	0.282763	-0.421798
66	Male	30.9929	0.962791	0.0153974	-0.680046	0.311029	0.0293215	0.327507	-0.50097	0.148686	0.330027	-0.0686011
52	Male	23.0101	0.965803	0.451473	-0.0186182	0.481963	1.7306	-0.00881754	0.362027	0.205559	0.207398	0.593285
71	Male	33.7418	1.03136	0.0147564	-1.73405	-1.81484	0.273812	-0.82334	-0.0277389	-0.184707	-0.0488681	-0.292822
70	Male	32.0824	1.15769	2.53433	-1.71725	-1.25232	-0.0897872	-0.593399	-0.294644	-0.192931	0.024366	0.0962267
63	Male	30.7044	0.973758	0.0258026	-1.21812	0.163101	-0.896728	-0.240113	-0.344112	0.110158	0.259797	-0.132618
59	Male	23.8095	1.01921	3.91604	0.266701	1.59411	-1.6989	-0.0779739	0.867989	0.308572	-0.531195	0.169973
67	Male	26.6159	1.07337	2.36927	-1.23468	0.211579	-0.288616	-0.217361	0.307426	-0.69083	0.22659	-0.544116
51	Male	23.9309	0.924103	-0.203882	0.549914	1.55739	0.342281	-0.635266	0.104184	0.603506	0.22026	-0.296971
65	Male	35.1756	1.03826	4.06704	0.054098	-0.404256	-1.96234	-0.603769	-0.392736	0.189519	-0.966911	0.0653335
61	Male	28.5384	1.10827	3.13277	-1.00694	-0.921617	1.13785	-0.154406	1.4493	-0.635108	-0.107925	0.0319196
63	Male	29.4984	0.980645	1.2489	0.299519	-0.659846	0.216784	-0.482163	-0.555979	0.236707	0.129415	-0.185258
41	Male	24.3477	0.865404	-1.18887	-0.122793	0.664998	-0.280433	0.0895627	0.701909	0.453056	0.400285	-0.536791
51	Male	30.1192	1.0535	0.671058	-2.73689	0.147482	0.218718	0.141083	0.0562806	-0.00903827	0.218327	0.427663
75	Male	27.7975	0.924012	-1.54667	-1.34948	0.385505	0.849105	-0.411545	-0.0482711	-0.538048	0.0787068	-0.489113
62	Male	23.933	0.959514	1.6279	0.0786844	0.790789	2.51966	0.16077	0.385584	0.125029	-0.11551	-0.30687
43	Male	26.8292	0.957157	-0.252135	-1.93375	-0.485985	-0.262745	-0.277971	0.763551	0.125045	0.336448	0.519644
77	Male	23.6287	1.01856	1.37799	-1.30641	1.45926	1.43008	0.451947	0.499119	-0.440367	0.311267	-0.114132
56	Male	24.9112	0.96162	-1.93516	-2.63621	1.04715	-0.785251	0.423119	-0.157401	0.0604963	-0.171816	0.524984
44	Male	23.7977	0.866273	1.98015	1.88584	1.87867	-0.990701	-0.557024	-0.383712	0.582419	-0.424381	0.0292756
79	Male	31.0865	1.13175	4.39867	-0.195552	-1.54651	-0.235938	-0.990901	0.282899	0.42929	-1.13092	0.714715
45	Male	23.027	0.892292	0.0178532	0.991445	1.5493	-0.32676	-0.284612	-0.134589	0.841769	-0.0278192	-0.30625
56	Male	22.6817	0.907643	-1.02117	-0.055443	1.33292	0.803415	-0.795447	-0.778706	0.536238	-0.240541	0.0483448
69	Male	28.0153	0.935936	1.43412	-1.8173	0.883259	-0.698241	0.95437	0.395187	0.143018	0.446385	0.0159513
62	Male	39.5256	1.0544	0.714672	-1.41892	-1.67284	0.719345	-0.348078	-0.840551	0.298876	-0.110949	-0.284094
44	Male	32.1345	1.0365	2.21969	-1.13017	0.232376	-0.0339933	-0.44515	-0.577894	-0.12306	0.0369659	0.508741
47	Male	27.532	1.01299	0.94187	-1.54348	0.964236	-0.0474129	-0.0792923	-0.184616	-0.0147375	0.45352	-0.275949
74	Male	26.07	1.02043	-0.570586	-1.71054	-0.865262	0.704722	-0.440752	-0.0304906	0.380529	0.0614851	0.500149
66	Male	23.9846	0.944622	0.930884	-1.18749	2.06353	-1.02607	0.265715	-0.309222	-0.472464	0.180497	-0.129516
44	Male	28.571	0.933206	1.51271	0.258856	1.21423	0.796086	-0.235868	0.126742	0.183633	0.204108	-0.0851824
30	Male	25.7034	0.869476	-2.93608	-2.13889	0.284949	-0.31247	-0.068503	0.694565	0.813655	-0.371667	0.0732611
57	Male	25.382	1.00835	-0.327058	-2.55275	0.887225	0.00760119	-0.228338	0.391438	-0.0230201	0.263509	-0.23791
59	Male	30.9556	1.08731	-1.03972	-4.01868	-1.23733	-0.668293	-0.128393	-0.251198	-0.0607701	-0.686524	0.0217958
76	Male	25.0608	0.932851	-0.7516	-0.49078	1.47062	-1.09782	0.465777	-0.455798	0.311151	0.0157268	-0.309016
28	Male	27.5837	0.905369	-0.608947	-0.256891	-0.428634	1.28686	-0.295941	0.259032	0.151281	0.347992	-0.128471
58	Male	30.2185	1.05723	2.69739	-1.14181	-1.52565	-0.448393	-0.67888	0.6506	0.256276	-0.263668	0.272788
71	Male	31.0901	1.13238	3.76499	-0.666553	0.112313	2.81229	0.125793	-0.0192781	-0.422457	-1.17727	-0.0349023
36	Male	28.775	0.939759	-0.212184	-0.363185	1.67801	-0.00719644	-0.551034	-0.126932	-0.331082	0.108758	-0.30605
74	Male	33.3516	1.11808	1.66878	-1.60077	-0.931538	0.645934	-0.258355	-0.578702	0.00769715	0.104916	0.127492
49	Male	23.7689	0.88107	1.6488	2.12648	1.5282	-0.334622	-1.09217	-0.617576	0.168048	-0.338325	-0.365934
75	Male	28.7407	1.05957	3.20082	-1.32161	0.967139	-0.269555	-0.00163972	-0.439112	-0.068623	0.0215037	0.185721
61	Male	29.5457	0.956306	0.989235	-1.38978	0.434306	-0.0854676	-0.246755	-1.41883	0.438018	0.236851	-0.2459
76	Male	27.4262	1.04088	0.457172	-2.56475	0.203876	-0.323396	-0.499932	-0.249741	-0.249011	0.195535	0.174788
42	Male	20.8179	0.93177	0.52786	0.813236	0.0743895	-0.353247	-0.913845	0.347882	0.684554	0.357537	0.663852
70	Male	35.574	1.07387	1.20784	-1.85375	-0.926939	-0.353057	-1.00236	-0.266348	-0.319979	0.185364	-0.188189
60	Male	40.4867	1.01989	1.54269	-0.443564	-3.07653	-0.866805	-0.930375	0.239943	0.467486	-0.403669	-0.0363528
51	Male	26.2339	1.08473	-0.0657778	-0.874629	0.551282	-0.509768	-0.756325	-0.273175	0.114449	0.404292	-0.0342764
39	Male	21.945	0.834197	-0.179281	0.969813	2.02631	1.39473	0.105538	0.255115	0.757204	-0.162873	0.18048
45	Male	29.5564	1.00564	0.759173	-0.88112	0.767391	-0.0679101	0.211472	-0.443252	-0.251759	0.252894	-0.0636804
43	Male	24.1439	0.885102	0.0248315	1.4317	1.5361	0.159099	0.134539	-0.428944	0.656449	0.24259	-0.174396
67	Male	28.6503	0.989403	-1.70864	-3.29452	0.186601	0.466972	0.327035	0.273695	0.044893	-0.140295	-0.456529
74	Male	22.6201	0.895068	-1.29259	-0.625403	1.65889	-1.73594	0.327404	-0.550932	-0.0672982	-0.342869	-0.426062
55	Male	23.6735	0.975992	0.428537	-0.357202	1.0112	0.303816	0.087452	0.0491699	0.163959	0.240418	0.201864
55	Male	26.9841	0.969819	1.0708	-0.877566	0.679591	-1.01992	-0.434674	0.0368839	0.0876068	0.248847	0.222216
71	Male	26.8347	0.986789	2.85032	0.208363	0.708451	-0.201098	-0.500252	0.0283253	0.0856584	-0.200308	0.163343
60	Male	26.8467	0.960784	-2.52874	-3.02942	-0.249184	0.123434	0.345354	0.294451	-0.189976	-0.331617	-0.547406
71	Male	28.2695	1.0178	1.18095	-1.31267	0.0527427	0.103616	-0.0396504	0.435571	-0.0753359	0.372713	0.158224
71	Male	26.5664	0.998053	0.149818	-2.24278	0.863211	-1.24148	-0.0899482	0.327101	-0.355273	0.295279	-0.554616
56	Male	27.9737	1.02188	1.06808	-0.633466	0.250089	-0.0407845	-0.641714	-0.786785	-0.551046	0.0529702	-0.126419
50	Male	31.1627	0.982326	1.48842	0.00176678	-0.372067	-0.264418	-0.567883	0.198769	0.252734	0.236097	0.0461441
60	Male	31.6391	0.977251	2.21373	-0.989714	0.811745	1.99755	0.314695	-0.253911	0.150625	0.0471847	-0.434611
76	Male	21.1124	0.880787	-1.07091	-0.860369	2.18228	-1.29454	1.34273	-0.126905	0.134809	-0.0995589	0.105951
68	Male	25.5706	1.05167	3.08927	-1.3418	0.0093816	-0.307483	-0.878092	0.290734	-0.6357	0.191908	-0.19554
58	Male	40.3014	1.124	4.12	-0.834804	-1.53521	1.34263	-0.117489	-0.0527719	0.0888056	-0.739801	-0.385563
60	Male	24.5128	0.987552	-0.780547	-2.48571	-0.284777	0.460924	-0.748545	0.287482	-0.0681294	-0.00517566	0.220459
63	Male	28.3666	0.98741	0.831116	0.184918	0.497188	0.214409	-0.656991	-0.195113	0.0042432	0.301121	-0.458897
75	Male	29.5123	1.08073	2.05443	-1.9053	0.406594	-0.404406	-0.281017	0.182743	0.213711	0.149394	0.0583801
54	Male	26.9418	0.917623	-0.825269	-1.57071	2.09951	0.31672	0.881507	-0.681827	0.817641	0.00170856	0.191827
48	Male	20.4725	0.868108	0.374342	1.56945	0.77457	-0.294562	-0.780307	-1.05591	0.759547	-0.132906	0.323723
70	Male	25.7678	0.979042	-0.932676	-2.59232	0.170695	-0.165341	0.225947	-0.183021	0.0711458	0.132717	0.0611771
38	Male	26.8647	0.964083	-1.6617	-1.08335	-1.01532	0.720779	-0.589137	0.065699	0.252689	0.123189	0.00112004
73	Male	24.3889	0.970287	-0.158027	-0.545576	0.0084805	1.1552	-0.518323	-0.17153	0.159449	0.208934	-0.199729
53	Male	27.4599	0.970443	1.90233	-0.716139	1.17832	1.12099	0.443936	0.708493	0.251035	0.465065	-0.247595
47	Male	18.4069	0.963616	-0.204882	0.592952	0.873571	0.148966	-1.20923	-0.496498	0.645984	-0.204509	0.488535
35	Male	22.8039	0.885472	-0.912312	-0.351899	2.04171	0.0157605	0.243337	0.651933	0.228411	0.0812062	-0.515758
51	Male	24.0067	0.915074	0.378222	-0.826201	2.28082	0.202001	0.488096	-0.393959	0.216146	0.195863	-0.029931
59	Male	24.4502	1.01816	0.0536615	-1.53657	0.154431	0.306181	-0.875651	-0.0102544	-0.0981911	0.0805484	0.0155796
75	Male	26.6515	1.04742	3.00686	-1.11435	-0.172002	0.341703	-0.507979	0.117876	0.0329873	0.137273	-0.359376
29	Male	22.3577	0.853183	-1.31575	0.955158	1.39213	-0.83552	-0.255275	-0.677644	0.615312	-0.0455844	-0.248169
57	Male	28.139	0.993	1.72787	-2.28153	1.36517	-0.679181	0.629205	0.0406361	-0.290173	0.326722	-0.049003
67	Male	25.6959	1.00635	-0.25143	-2.13605	0.488515	0.755064	0.387352	-0.581118	0.0692644	0.168397	0.483254
54	Male	21.4368	0.943483	-0.934255	-1.76356	1.53692	-0.225369	0.689537	0.689277	0.514588	-0.0437351	0.524422
43	Male	26.9318	0.874743	0.805774	-0.0446348	2.14119	0.521449	0.44904	0.332732	0.503506	0.0725693	-0.0501719
58	Male	32.1877	1.19043	3.78636	-1.41532	-1.41851	-1.51225	-0.427101	-0.00854704	0.192253	-0.85719	0.596182
47	Male	25.3725	0.89225	1.04023	0.0154261	1.81716	-0.0666547	0.267698	-0.355635	0.475125	0.235193	0.245964
66	Male	29.6227	1.00392	1.43133	-1.45833	-0.680668	0.424425	-0.352626	-0.330273	0.177734	0.280564	-0.345216
53	Male	30.2386	1.01426	-0.522433	-1.8484	-0.93864	0.068225	-0.341185	-0.0291128	0.184554	0.0564345	0.389148
43	Male	22.7371	0.919149	0.693243	-0.627968	2.12509	-0.559886	0.822851	-0.156623	-0.0868522	0.248085	-0.298144
50	Male	29.3536	1.01994	-0.718012	-1.72623	-0.70137	-0.694214	-0.914056	-0.144805	-0.159819	0.165008	0.369728
42	Male	26.5716	0.950642	0.679326	-0.825472	0.324603	-0.487531	-0.00682391	0.465449	0.119889	0.447425	0.310101
48	Male	22.8836	0.881847	-0.148101	0.0346146	1.56669	0.232167	-0.193539	0.266154	0.0132224	0.191691	-0.477483
62	Male	25.8449	1.04772	4.22321	-0.360266	0.484507	-0.266217	-0.27408	0.262543	-0.265092	-0.246682	0.272723
75	Male	30.7501	1.04	-0.731228	-1.79915	-1.5893	0.398701	-0.340734	-0.294695	0.244816	-0.232207	0.232851
75	Male	28.834	0.998081	0.652366	-1.113	0.50759	-0.389318	-0.666043	-1.00276	-0.2317	0.102577	-0.118184
50	Male	28.4493	1.02537	0.601542	-1.51156	0.725907	-0.44948	-0.689856	-0.401195	0.210612	0.223447	0.558127
74	Male	32.3247	1.08095	1.65797	-1.96983	0.379204	-0.198821	-0.595223	-0.259035	-0.50641	0.273581	0.20451
56	Male	27.0641	0.997024	-0.857585	-1.93378	-0.197953	-1.33163	-0.72339	0.192594	-0.00608	0.110425	-0.24906
50	Male	24.1479	0.994726	0.411222	-0.654218	0.400903	-0.413047	-1.4107	0.259677	-0.138583	0.107538	-0.0523466
44	Male	27.4352	0.987001	0.448829	-0.985766	0.52409	0.655815	-0.437523	0.37904	-0.0630093	0.418002	-0.0899367
69	Male	23.9111	0.944279	0.967045	-0.624851	1.09696	0.106789	0.187076	0.441369	0.232922	0.366533	0.005675
69	Male	25.8263	1.04541	1.04752	-2.26398	0.176336	-0.646693	-0.0753616	-0.500097	-0.402239	0.236184	-0.0219002
70	Male	30.33	1.02999	0.883079	-1.39558	-1.58631	0.414712	-0.639306	0.577858	-0.448742	0.300526	-0.198942
52	Male	31.2075	1.04802	2.79758	-0.591482	-0.256326	0.0613872	-1.15655	-0.184828	-0.142091	-0.0826655	0.0171472
54	Male	31.6322	1.0744	3.20397	-1.25911	-0.1784	-0.132715	-0.559216	-0.00462221	-0.300907	-0.000134082	0.533385
75	Male	26.5229	1.02251	-1.05681	-2.80528	0.351666	1.16937	0.55076	0.756564	-0.822996	-0.018636	-0.237086
73	Male	25.1808	0.982564	0.280219	-1.32652	-0.0386305	0.975281	0.20422	0.577003	-0.0390762	0.337867	-0.596698
69	Male	31.1	1.07483	-0.902177	-3.42106	-1.44353	0.90577	-0.753485	-0.00277904	-0.471074	-0.329603	-0.2925
77	Male	29.4956	0.976526	0.293808	-0.680989	-0.909034	0.703231	-0.406419	-0.532149	0.424774	0.317291	-0.487289
42	Male	21.2888	0.880928	0.517942	1.13868	1.29863	-1.57524	-0.334113	0.27954	0.387298	-0.058981	-0.24818
65	Male	21.8138	0.896257	-0.0115838	-0.761576	1.49487	-0.614726	0.048533	-1.18635	-0.00918541	0.0178773	-0.120631
69	Male	30.6658	0.988701	-0.453405	-3.2348	-0.389213	-0.103126	0.076828	0.287925	0.18939	0.177782	-0.05179
47	Male	24.2665	0.942387	3.68275	2.22219	0.876134	0.957562	0.325232	1.19025	-0.156076	-0.679208	0.143435
44	Male	29.4724	0.983099	1.63204	-0.198597	0.461605	-0.544246	-0.063557	-0.0611609	0.0972938	0.306373	0.0583411
40	Male	25.0791	0.948187	1.39968	0.467992	1.71307	0.0907708	-0.0770591	-0.242753	0.579373	0.0527635	0.122483
63	Male	23.4803	0.874346	-0.203252	0.260534	1.2111	-0.0352963	-0.115352	-0.0614133	0.640289	0.237425	-0.0592774
57	Male	35.5624	1.1421	3.25639	-0.511377	-2.17826	0.956829	-0.299563	0.199837	0.015469	-0.558053	-0.0686752
71	Male	22.7252	0.970308	0.353801	-0.325221	1.12222	0.560943	-0.923393	-0.320997	0.00564007	0.0344357	0.498174
76	Male	28.7999	1.04683	-0.566263	-2.45372	-1.63779	0.405367	-0.74853	0.166396	-0.0911084	-0.0893904	0.228391
50	Male	25.4343	0.949846	1.22458	-0.602038	1.61601	0.92784	0.076403	-0.0967138	0.29245	0.16448	0.299332
66	Male	25.9464	0.98668	1.87631	-0.608686	1.24356	-0.81605	0.607574	-0.276113	-0.276454	0.0647843	0.159304
69	Male	31.757	1.02715	3.09415	-0.0951303	-0.43466	0.141606	-0.736503	0.538319	0.03144	-0.138537	0.081754
51	Male	32.59	1.03196	-0.326835	-2.61427	0.1579	1.46915	0.415348	-1.59735	-0.447929	-0.305223	-0.1128
66	Male	23.6404	0.978	1.06494	-0.156469	-0.702638	-0.932939	-0.454238	-0.295268	0.0941066	-0.00672746	-0.490394
68	Male	28.0778	1.01508	0.772274	-1.57955	-0.0961739	0.976792	-0.872111	-0.201754	0.00672843	0.193442	0.293041
49	Male	31.3114	1.08786	2.44696	-1.32207	0.726631	0.823557	-0.452876	-0.493052	-0.312956	-0.119017	0.488113
68	Male	26.8939	0.991477	-4.05985	-3.53457	-0.325969	-0.974095	0.614411	0.328268	-0.0537346	-1.18328	-0.206268
57	Male	29.9103	1.01713	0.623789	-1.41006	0.0869645	1.05761	-0.124405	0.0203363	-0.00825452	0.320671	0.33669
63	Male	24.4014	0.968367	3.05882	0.734989	1.51061	-0.339586	-0.678455	-0.0986825	-0.323073	-0.412456	-0.418641
65	Male	26.7623	1.03878	1.6557	-2.76929	-0.441306	0.278947	-0.00357474	0.534853	0.0628153	0.247122	0.482779
43	Male	23.3165	0.912773	-2.49721	-1.34803	0.537657	0.505421	-0.107875	-0.255717	0.150639	-0.24356	0.0159607
61	Male	26.8153	0.994225	2.16928	-0.548332	1.02216	-0.532733	-0.538616	-0.154988	0.258284	0.196784	-0.0178796
26	Male	25.102	0.787339	-2.25491	0.948328	2.16154	0.69594	0.308567	0.106906	0.935982	0.0161938	-0.192208
71	Male	25.2603	0.952632	-0.726768	-2.58346	-0.109615	0.104283	-0.587216	0.283259	0.0223209	0.209316	0.173379
60	Male	34.1321	1.05787	2.75821	-0.34918	-1.02121	0.0204984	-0.123075	0.244672	0.515798	-0.071884	0.0929018
67	Male	27.9328	0.987828	1.81843	-0.563847	-1.14183	-0.6375	-0.787724	-0.408009	0.206504	0.115756	-0.379619
41	Male	27.4729	0.97	-0.424312	-1.64395	1.48678	0.15581	0.454166	0.204083	0.167631	0.43165	-0.210012
46	Male	32.2531	1.07431	0.780215	-1.4701	-0.388365	0.185271	-0.56696	-0.948641	0.157386	0.235101	-0.0568901
49	Male	29.0324	1.04786	1.57326	-1.46001	0.20824	0.740591	-0.798514	0.349937	0.112741	0.25642	0.118439
69	Male	24.6403	0.963037	1.6669	-0.816301	0.824597	-0.739971	-0.0683608	0.35265	0.211961	0.337174	-0.206429
66	Male	35.5923	1.01221	0.449092	-1.44841	-0.970767	-0.508876	-0.784225	-0.596227	-0.378387	0.143145	-0.134399
73	Male	27.6689	1.02277	4.1778	-0.835301	0.830905	0.279599	-0.232031	0.859757	-0.18052	-0.107352	-0.134389
56	Male	25.679	0.989474	0.283643	-0.996232	1.36202	-0.0973632	-0.264091	0.589828	-0.17314	0.270142	-0.250852
50	Male	22.0902	0.858988	-0.175031	1.07657	1.57844	-0.103984	-0.453326	-0.809394	0.89748	0.0760316	0.24304
75	Male	26.1921	1.01407	2.03176	-1.1432	1.17701	0.180989	-0.159923	-0.10377	-0.233615	0.316681	-0.211724
54	Male	26.3264	0.89703	1.21827	0.438819	2.9011	0.61089	0.786847	-1.11641	0.23616	-0.431401	-0.158841
44	Male	29.0318	1.04859	2.51733	-0.63029	-0.159412	0.431747	-0.299472	0.755237	-0.466502	0.165056	0.212795
46	Male	30.1182	0.970674	1.76654	-2.32834	1.29472	0.303784	0.338957	-0.31718	0.190283	0.337253	0.174694
66	Male	24.9683	0.954498	1.66538	-1.00981	1.5989	-0.044256	0.637409	-0.0392329	-0.00235141	0.259273	-0.201971
70	Male	26.1207	1.05397	0.79157	-1.6657	0.00174466	-0.592535	0.324559	-0.4659	0.247614	0.295306	0.116464
65	Male	30.2093	1.04554	0.60438	-1.99322	-1.6867	-0.133976	-0.671492	-0.122437	-0.0111208	0.00608487	0.0201335
46	Male	24.0939	0.950605	0.604141	-1.22839	0.772061	-1.331	-0.330382	0.763717	0.672629	0.338559	0.205904
77	Male	32.1698	1.1102	0.405747	-1.83471	-0.88372	-0.268155	-1.26734	0.0414474	-0.639932	-0.0509901	-0.586748
59	Male	23.2935	0.919957	1.66255	0.285857	1.08898	-0.850499	-0.530336	0.118255	0.611074	0.238667	-0.357813
62	Male	24.1056	1.01461	0.333531	-0.967795	0.422966	0.455787	-0.388344	0.178525	0.143639	0.303101	0.0666804
73	Male	23.6746	0.972165	1.67146	-0.317799	0.847765	1.49144	0.0115172	0.778148	-0.410017	0.055378	-0.0507306
50	Male	26.516	0.967775	1.93785	-0.796433	0.989192	0.44877	0.631342	-0.299423	0.0385077	0.19297	0.089576
76	Male	23.2461	0.971545	-1.18211	-2.0074	-0.0606852	-0.269949	-0.605084	-0.174518	0.0466601	-0.0345673	0.298718
73	Male	30.4882	1.09706	-0.0147428	-2.81472	-2.6315	-0.0447737	-0.742554	-0.142817	0.301518	-0.436264	-0.165542
54	Male	18.3927	0.870748	2.84502	1.95361	1.37106	0.758492	-0.373822	0.195869	-0.032528	-0.610215	-1.18083
44	Male	22.1801	0.901587	-0.183257	-0.234561	2.09014	0.0210984	0.350125	-0.826806	0.537972	-0.0183548	-0.302028
57	Male	32.0886	1.05469	2.94571	-1.59865	-0.447434	0.046058	-0.600524	0.465203	0.149728	0.0949136	0.308196
47	Male	27.0768	0.931738	1.3677	0.502909	1.33104	1.11703	0.266424	0.836817	-0.138166	0.264442	-0.451991
74	Male	32.0858	1.03721	1.70607	-1.57884	-0.260143	-1.00069	-0.357316	0.263412	0.588793	0.177783	0.310014
65	Male	29.4848	1.04462	1.02937	-2.35264	-0.331751	-0.3402	-0.160591	0.910635	-0.325557	0.332252	0.593592
68	Male	24.7525	1.01122	3.44254	0.320864	-0.0766496	0.326852	-0.551952	-0.0641677	0.206065	-0.233334	-0.0656879
41	Male	23.7399	0.873267	-2.12044	-0.163105	0.82813	0.209648	-0.376207	0.227514	0.460847	0.0679855	-0.018474
47	Male	25.5976	1.01925	2.77642	-1.41153	1.64104	1.25182	-0.659971	-0.0206459	0.0580644	-0.0994784	0.215323
28	Male	22.0079	0.864583	-1.67315	0.0855242	1.16776	-0.683989	-0.385541	0.134684	0.838849	-0.0177321	0.640212
74	Male	26.3394	0.967805	1.44949	0.480917	-0.481976	0.00170447	-1.07067	0.31251	-0.0991828	0.200361	0.0785315
56	Male	26.2243	0.955912	1.03014	-1.1538	1.61852	-0.574365	0.0259609	0.328637	0.11166	0.313575	-0.355162
51	Male	27.1691	1.00635	-0.889956	-2.86917	-0.41424	-0.788991	-0.353413	0.736761	0.122677	0.0064285	0.512034
63	Male	26.8955	0.963489	0.658885	-1.41756	0.905315	0.175823	-0.15945	0.52927	0.312634	0.48966	-0.149468
64	Male	29.5881	1.00834	-0.727694	-3.60518	-0.493549	-1.14093	-0.550367	0.718134	-0.494688	-0.111236	0.00978244
67	Male	40.1143	1.12972	2.48873	-0.218229	-2.99802	-0.4155	-1.26838	-0.299795	0.438406	-0.554635	-0.317219
72	Male	26.5725	0.92451	0.528537	-1.16185	2.28792	-0.849109	0.704988	-0.538485	0.212893	0.100292	0.0557735
59	Male	24.7915	1.0551	1.69472	0.552942	-0.198155	0.345622	-0.847242	0.379479	-0.124586	0.155951	-0.141746
51	Male	26.3515	1.07225	3.45218	-1.09718	0.259024	-0.289162	-0.580316	1.13917	-0.408049	-0.149098	0.194561
66	Male	26.2935	0.987179	2.08949	-0.706992	1.80158	0.383367	0.271917	-0.120696	-0.240729	0.124877	0.299037
48	Male	38.03	1.04132	1.45159	-0.288019	-2.31971	0.0647036	-1.05364	-0.376146	0.234412	-0.113452	-0.412594
66	Male	29.7005	1.01416	0.686226	-1.88554	0.156632	0.229127	0.208442	0.176351	0.0945472	0.311746	0.339727
72	Male	32.2884	1.00092	1.48564	-0.654637	0.25049	-0.368266	-0.458139	-0.956616	0.176042	0.124265	-0.0138859
37	Male	22.8634	0.912245	-1.53793	-0.203295	1.20676	1.12109	-0.388983	0.173354	0.720235	-0.217061	-0.223648
41	Male	24.269	0.952128	-0.101939	-1.13406	1.15059	0.359315	0.350142	0.0639887	0.59408	0.347678	-0.00705673
71	Male	25.6	1.01683	2.19208	-0.135368	1.17369	-0.139719	-0.248883	-0.0176714	0.0264512	0.079799	-0.417697
72	Male	30.1685	1.0815	2.08819	-0.76395	-0.506806	-0.848813	-0.873839	-0.0444109	-0.240711	0.0611453	0.201361
67	Male	23.2184	0.936735	-2.8959	-2.46376	-0.118683	1.35457	0.417363	-0.106301	-0.0247906	-0.693662	0.287838
70	Male	28.9854	1.01443	0.551918	-3.06959	-0.177054	-0.983443	0.70992	0.315	0.0247682	0.186824	0.251558
61	Male	32.0619	1.06077	0.400807	-1.50694	-1.76942	0.5677	-1.18954	-0.40269	0.0838026	0.115835	0.0194232
42	Male	24.7125	0.924699	-1.68101	-0.476187	1.33153	-0.992657	-0.0610353	0.295442	0.389099	0.0354053	-0.269315
45	Male	24.4654	0.970532	0.296257	0.394092	0.601805	0.259147	-1.16661	0.334748	-0.259689	0.21376	-0.697692
59	Male	28.0931	1.10564	1.53829	-2.56643	-0.96334	-0.10894	-0.326858	1.03598	-0.195304	0.147059	0.653467
48	Male	26.2726	0.879962	-1.3785	-0.967836	0.64193	1.10381	-0.0656103	-0.316448	-0.0843428	0.080055	-0.354131
62	Male	25.3806	0.975558	0.499938	-1.8998	1.42511	-0.142038	-0.138569	0.34688	0.149763	0.225453	0.356987
45	Male	28.5285	0.987354	-0.0514122	-1.769	-0.00712509	-0.72724	-0.663009	0.154821	0.496123	0.287846	0.174243
62	Male	23.6925	1.03414	3.87637	0.3595	1.68481	2.44124	1.28601	-0.801778	0.136533	-0.994941	0.379106
61	Male	23.1783	1.0116	0.637143	-2.66649	1.39881	0.535753	1.10164	-0.0237276	0.0555321	0.303408	0.279311
61	Male	40.6563	1.19948	4.48871	-0.914368	-1.66032	1.17203	-0.379708	0.151542	-0.0853857	-1.0018	-0.110815
46	Male	34.9377	1.06346	0.369631	-0.718466	0.133246	0.112294	-0.353127	-1.38081	-0.150956	-0.123283	-0.156703
43	Male	27.8893	0.908046	1.89633	-0.433929	1.68272	0.348	0.370802	-0.251922	0.105474	0.242987	-0.441363
70	Male	27.9713	1.03159	4.27058	-0.103902	-0.331643	-0.52119	-1.198	0.6782	-0.108415	-0.647271	0.0807307
75	Male	22.7595	0.882591	-1.15609	-0.129026	0.369243	-0.0869916	-0.100591	-0.876218	0.358492	0.169812	-0.218121
45	Male	26.0293	0.863971	-1.26582	0.706858	0.958028	-0.852317	-0.542104	0.107951	1.00993	0.227569	-0.119216
41	Male	37.4226	1.04991	-0.617833	-1.99211	-1.40413	0.342923	-0.340574	0.0700946	-0.271508	-0.118269	-0.232093
65	Male	27.5354	1.03766	2.85814	0.232289	-0.201153	0.4333	-1.03608	0.0421098	0.227205	-0.0712959	0.652268
49	Male	36.3123	0.99742	1.35932	-0.387906	-1.15377	0.351735	-0.588384	-0.0983514	0.0624064	0.225544	-0.0690713
61	Male	27.6045	1.0303	2.02024	-1.33814	1.22773	0.430041	-0.455523	-0.464322	0.048973	0.193659	0.00505652
49	Male	25.9355	0.865462	-0.111137	0.0365459	1.08907	0.508474	0.408256	0.451794	0.799553	0.329685	0.511201
54	Male	35.2757	1.07254	1.7643	-0.392311	-1.84166	-1.30388	-1.03602	0.0906983	0.272814	-0.0892811	-0.506733
61	Male	26.8859	0.983398	1.92813	1.39288	0.622923	-1.06488	-0.925614	-0.778095	0.375515	-0.439766	0.570749
52	Male	33.2604	1.09833	1.551	-1.46074	-1.10286	0.0910712	-0.183346	-0.263003	-0.247822	0.245479	-0.280921
34	Male	19.8324	0.803943	-1.78111	0.681459	2.05125	-0.730201	0.424153	0.215945	0.5066	-0.150511	-0.387836
53	Male	28.2435	0.981188	2.26234	-0.650022	0.635239	-0.307889	0.0116011	-0.077824	0.213635	0.156002	0.243468
48	Male	24.8979	0.911558	-0.000720194	-1.06513	1.60809	0.755016	0.86521	-0.276887	0.152779	0.206261	0.33932
46	Male	27.4054	0.931615	1.72677	-0.547461	1.4112	-0.188566	0.384235	0.0511	0.345721	0.344332	0.0209467
64	Male	31.3502	1.18039	2.3363	-2.40659	-2.61228	0.460791	-0.60124	0.425925	-0.124977	-0.362595	0.270673
68	Male	27.406	1.0298	1.31876	-1.43081	0.755158	1.3276	0.534413	0.115413	-0.327242	0.304298	-0.388749
42	Male	23.1026	0.929283	-2.89956	-3.04129	0.787294	-0.35359	0.68379	0.0384919	0.158325	-0.449261	0.0136711
55	Male	30.8717	1.05177	0.0816364	-2.21139	-0.518981	0.0254712	-0.469023	0.72999	-0.33837	0.340432	-0.0978072
41	Male	26.2232	0.979526	-0.215749	-1.654	1.66367	-0.462323	0.757379	-0.0466788	0.136211	0.103687	-0.313583
29	Male	21.4526	0.856328	-2.01736	0.942531	1.37139	0.0794048	-0.222341	0.487444	0.803222	0.227124	-0.0472328
48	Male	42.4773	0.994431	1.36463	-1.05221	-1.17835	0.358443	-0.399985	-0.380756	0.682139	0.0332478	0.568398
76	Male	19.4107	0.860238	-3.39939	-0.495349	1.15344	-0.553688	-0.0969485	-0.494296	0.651158	-0.713175	-0.225658
47	Male	33.1169	1.03082	1.47569	-0.809554	-0.696632	0.571643	-0.626092	-0.476841	0.185619	0.123389	0.049059
65	Male	34.0197	1.10986	2.71373	-0.943357	-2.00563	0.714837	-0.616173	0.502343	0.150164	-0.275761	0.228841
52	Male	25.2254	0.929622	-1.64168	-2.14257	0.489157	-0.0431166	1.05154	0.270719	-0.0201557	0.249508	0.222177
43	Male	25.3348	0.945417	0.36661	-1.56315	0.781192	-0.527416	0.371741	0.289394	0.179591	0.485077	-0.166824
49	Male	35.8076	1.0401	1.29402	-1.3622	-1.02054	-0.657829	-0.876585	-0.0235588	-0.260611	0.211209	-0.681864
72	Male	30.5044	1.05769	2.23347	-1.53081	0.0444556	-0.645741	-0.801211	0.239231	-0.258349	0.158721	-0.0895141
68	Male	22.2872	0.938155	0.2459	1.14834	0.760141	1.56425	-0.416921	-0.911656	0.74951	-0.223322	0.235256
51	Male	28.8062	1.03865	2.14041	0.264198	0.27851	-0.17052	-0.566275	-0.282949	-0.467087	0.13821	0.0371835
79	Male	26.2146	1.01546	0.679862	-1.48052	-0.66587	-0.515873	-0.398497	-0.212074	0.324012	0.193312	0.100466
71	Male	28.4017	0.987427	1.16929	-0.769668	-0.0684446	0.119976	-0.0842592	-0.0814211	-0.441841	0.344437	-0.0318874
71	Male	31.25	1.04004	2.28369	-2.26227	-0.288584	0.94856	0.842027	0.731729	-0.11568	0.322044	-0.163217
44	Male	31.1953	0.928571	-0.352368	-0.805887	-0.361538	-1.76065	-0.613398	0.0403577	0.282974	0.158084	0.163319
60	Male	27.685	0.99005	2.35521	-0.456323	0.496957	0.349195	-0.491735	0.0543977	0.54048	0.194818	0.548043
56	Male	27.0366	0.986775	1.59923	-0.209296	0.938082	-1.26678	-1.16633	-0.180742	0.0143631	-0.0523114	0.175484
53	Male	23.8335	0.986802	0.212834	-0.796737	0.870398	0.320807	0.106691	-0.3779	-0.182506	0.315426	-0.590951
61	Male	25.3514	1.02349	2.5861	-1.24708	0.410958	0.339322	0.350832	-0.0886825	0.00177388	0.193298	0.393276
52	Male	26.2442	0.965	0.0300339	-0.351876	0.81646	0.931717	-1.1758	0.252045	0.328742	0.132344	0.240345
72	Male	34.1264	1.08163	-0.360321	-1.42381	-1.41115	0.413704	-0.639831	-1.67976	-0.168533	-0.252915	0.0520185
55	Male	28.8659	0.990128	0.734308	-1.28693	-0.0643956	0.416693	-0.820833	0.0358544	0.0457079	0.304405	0.0387468
70	Male	28.9017	1.00392	0.377448	-1.27403	-0.241114	-0.429499	0.0238867	0.00204943	-0.0567631	0.307332	-0.204238
58	Male	23.0263	0.983773	-0.299909	-1.79446	-0.0158057	0.748699	-0.111928	0.992167	0.160381	0.288253	0.494212
74	Male	27.3588	0.944388	-0.342731	-1.12103	-0.171711	-0.812207	-0.107272	-0.032475	-0.0826143	0.375264	0.0153094
51	Male	32.3068	0.968912	1.78869	-0.285413	-0.216093	-0.397514	-0.335026	0.461423	0.141046	0.352298	-0.0423399
42	Male	34.2954	1.03789	2.18209	-0.908648	0.827665	-0.225473	-0.485463	-0.203793	-0.521507	0.173638	-0.153323
58	Male	31.8288	1.0247	0.787385	-1.80194	-0.721406	1.43526	-0.312974	0.835791	-0.36239	0.216032	-0.0377137
33	Male	26.4032	0.922414	-4.08377	-3.92908	-0.659667	0.151186	-0.267768	0.557545	-0.384986	-1.5737	-0.307706
54	Male	25.5822	0.99005	1.85057	-0.54418	0.272491	0.0218382	-1.15647	0.547301	0.0031143	0.328626	-0.390615
62	Male	29.1932	1.04685	1.5941	-1.58545	-0.113989	0.172498	-0.364776	0.472172	-0.313711	0.41739	-0.13522
69	Male	25.3551	0.974619	1.51911	-0.448958	0.383507	-0.254932	-0.477458	0.0213941	0.148449	0.328727	-0.256699
47	Male	22.3705	0.857868	0.0033289	1.49124	1.72601	0.350658	-0.860756	0.68263	0.30978	-0.0218646	-0.446974
77	Male	29.8862	1.02559	0.946547	-1.61944	0.0600615	0.259259	-0.10084	-0.605289	0.130674	0.352095	-0.243209
61	Male	27.2076	1.01526	2.41523	-0.524667	0.980722	-0.570367	-0.268574	-0.112847	0.297461	0.126195	0.272442
48	Male	25.7385	0.927083	-0.287635	-1.10188	1.55192	0.211874	0.7739	0.225809	0.197342	0.406453	0.106785
50	Male	20.096	0.930493	-0.0336541	-0.237602	0.635141	-2.86339	-0.66791	0.239983	0.353718	-0.226331	0.0573077
64	Male	31.9937	1.11412	3.27099	-1.57012	-0.576195	-1.02744	-0.452882	-0.312922	-0.0826094	-0.0962673	-1.22994e-05
73	Male	24.7831	1.0076	-1.64641	-3.38978	-0.164628	1.48075	0.683871	0.673917	-0.246703	-0.545963	0.0040407
65	Male	37.9603	1.18048	2.82085	-2.09595	-1.11389	0.323183	-0.502495	-0.819146	0.0832891	-0.233908	0.2318
49	Male	21.0175	0.92	0.629591	0.256907	1.37417	-0.189284	-0.0385893	0.123507	0.573713	0.239629	-0.0274545
50	Male	26.8873	0.870998	-1.11706	0.466726	0.597943	1.3815	0.0281069	0.524892	0.342728	0.272731	-0.787421
67	Male	24.6445	0.990426	-0.700525	-2.63888	0.0343178	-0.372017	-0.29576	1.06411	-0.339281	0.154287	0.163649
70	Male	24.8805	0.973376	1.23738	-0.333042	1.12428	-0.365506	-0.21658	-0.00160004	0.496428	0.157943	0.196229
56	Male	22.4941	0.937367	-0.156394	-0.339852	1.2901	1.66727	0.155275	-0.214442	-0.0826356	0.111062	-0.112816
64	Male	28.1152	1.04291	1.9365	-1.74563	0.905614	-1.27057	-0.456421	0.131918	-0.211077	0.19602	0.0992966
48	Male	32.1609	1.08767	1.31347	-3.07532	-0.436656	0.73554	-0.162943	0.0297258	-0.109867	0.228855	0.0294652
56	Male	32.2607	0.990826	1.22868	-1.13903	0.416437	-0.579162	-0.104124	0.557568	0.400719	0.225903	0.484272
58	Male	30.1129	1.07941	2.26882	-2.20806	0.628093	-0.573648	-0.596304	0.907182	-0.641829	0.273281	-0.0885424
78	Male	25.8602	0.986	-0.686	-2.04603	0.478941	0.565032	-0.254124	-0.390657	-0.276638	0.152794	-0.671768
46	Male	22.414	0.893434	-2.28408	-1.86936	0.296264	-0.847654	-0.174011	1.04947	0.468006	-0.198316	0.720637
44	Male	22.6731	1.11329	0.824818	0.588255	1.4293	0.800711	-0.844702	0.542	0.186251	0.0952589	-0.0922908
62	Male	26.3847	1.06732	-0.284983	-2.44857	0.256836	4.27847	-0.00605542	0.279803	-0.890558	-1.16572	-0.815764
58	Male	34.9617	1.07721	3.00441	-1.21747	-0.0532655	0.691001	-0.23423	0.719973	0.197997	0.115888	0.368649
41	Male	26.7122	0.919617	-1.19794	-0.371253	0.373093	-0.34771	-0.111534	0.573397	0.086869	0.262241	0.109994
73	Male	35.6276	1.16436	3.58557	-1.04925	-1.33994	0.644364	-1.33183	0.286928	-0.395699	-0.357191	-0.543598
71	Male	26.6553	1.0137	0.514689	-1.94018	1.87452	2.34323	0.431335	-0.515602	-0.155825	-0.207961	0.214701
68	Male	30.8194	1.17697	3.95296	-1.52601	-0.317173	0.177719	-0.771157	0.680275	-1.01247	-0.19856	0.0508192
46	Male	27.9324	0.959144	0.370228	-0.785809	0.84954	-0.457505	-0.725506	-0.0415034	0.205842	0.371267	-0.278251
55	Male	19.9705	0.940133	3.10717	1.7597	2.32049	-0.109706	-0.983799	-0.236796	0.0124629	-0.914845	-0.0186663
76	Male	26.4398	0.993318	0.595585	-2.25698	1.09061	0.00557602	0.678017	-0.00220835	0.226203	0.324713	0.176723
66	Male	28.5279	1.03719	1.35599	-2.02171	0.639628	0.954852	0.0104588	0.17081	-0.331515	0.411127	-0.410389
73	Male	35.0137	1.04344	2.28535	-1.28199	-0.576381	-0.312678	-0.532642	0.0624599	-0.0207034	-0.0624743	-0.019508
49	Male	27.5983	1.08717	1.69472	-0.821769	-0.847646	-0.35202	-1.21362	0.908572	0.0590198	0.231671	0.452472
45	Male	36.4023	1.09732	3.3401	-0.801796	-0.833764	-1.06926	-1.12819	-0.268158	0.152511	-0.541511	0.586781
62	Male	35.9076	0.980165	4.36025	1.19463	-0.583509	-0.849622	0.0978585	-0.648623	0.613665	-1.12978	-0.1166
73	Male	32.0835	1.10183	1.84312	-1.5042	-1.34541	0.226189	-0.494319	-0.74983	0.479462	-0.0641618	-0.162606
44	Male	28.4669	0.905039	-1.31725	-0.413696	-0.298229	-1.11613	-0.408142	0.221698	-0.150995	0.12733	-0.141628
76	Male	23.7949	1.00729	-0.654029	-1.9016	0.622951	-0.300967	-0.102823	0.149618	-0.0963382	0.141655	-0.215333
64	Male	27.0957	1.06566	2.50487	-1.3638	-0.511093	0.719489	-1.26853	0.225582	-0.287226	-0.171883	0.758943
65	Male	28.8065	0.997186	1.6762	0.169632	-0.383001	0.0719654	-0.367801	-0.317428	0.0898686	0.0997466	-0.569252
64	Male	33.6616	1.1014	3.2471	-1.27497	-0.940807	-0.0545226	-0.584728	0.856058	0.086568	0.101517	0.00222273
67	Male	21.5928	0.884449	-1.28158	-0.558236	1.37352	-1.19836	-0.554031	-0.206296	0.445872	-0.142773	0.0155114
46	Male	25.6156	0.942157	-0.295013	-0.84098	0.0877759	0.624532	-0.362161	0.172119	0.391221	0.416574	0.0350783
67	Male	26.935	1.04124	2.75516	-0.804549	-0.27104	0.124765	-0.322682	0.170912	0.370894	0.140415	-0.115043
66	Male	29.2298	1.02975	2.49003	-2.10074	0.177908	1.08209	0.0561605	0.561458	0.300943	0.316293	0.331102
59	Male	31.0608	1.08534	0.220483	-1.7656	-0.873379	0.0400649	0.0693032	0.404186	-0.113112	0.259009	0.0757896
24	Male	37.5756	1.00339	0.305242	-1.38828	-0.762252	0.347781	-0.739985	-0.334832	-0.0279888	0.220144	-0.296221
57	Male	19.8529	0.863931	-0.17651	0.22767	2.06544	-0.965097	0.0623485	0.109147	0.563899	-0.176016	0.137108
43	Male	26.7125	0.921201	0.856517	0.276368	1.40805	-0.0940641	0.0258398	-0.23327	0.409815	0.329064	-0.623573
68	Male	26.6987	1.03186	-0.95491	-3.34817	0.481611	-0.122754	0.510439	-0.0872197	-0.463414	-0.0590753	-0.0404517
45	Male	30.4905	0.943005	0.49035	-0.302229	-0.96992	0.21754	-0.0660107	1.02679	-0.0384814	0.342226	-0.154739
60	Male	23.7992	0.963153	0.723118	-1.11588	0.932753	-0.551552	-0.287832	0.459129	-0.203144	0.308104	-0.481859
58	Male	22.0669	0.939103	1.76513	-1.04742	1.94808	-0.04531	0.549705	1.10272	-0.0466848	0.123192	-0.18103
[truncated: 7,211 more rows]
